# Supplementary material for: Transcriptome sequencing for SNP discovery across Cucumis melo
Source: BMC Genomics. 2012 Jun 24;13:280. doi: 10.1186/1471-2164-13-280 (PMC3473316; doi:10.1186/1471-2164-13-280)
Supplement: Additional file 3 — Changes in number and quality of reads after processing with ngs_backbone. [file 1471-2164-13-280-S3.xlsx]

## Sheet: Hoja1
Additional file 3. Changes in number and quality of reads after processing with ngs_backbone.
Pools	Number of reads	Average lenght	Average quality
Pool 1: African agrestis
raw	61,000,516	49	22.03
clean	30,620,160	43.97	27.58
Pool 2: Asian agrestis- acidulus
raw	24,121,830	49	23.37
clean	15,779,803	44.49	27.76
Pool 3: Far East conomon
raw	27,047,253	49	23.69
clean	17,962,640	44.54	27.88
Pool 4: Middle East and Indian momordica, dudaim and flexuosus
raw	34,284,366	49	23.90
clean	23,320,668	44.82	27.99
Pool 5: Group cantalupensis
raw	34,773,041	49	23.45
clean	23,237,004	44.26	27.68
Pool 6: Group melo Eastern Europe, Central Asia, inodorus, chandalack, ameri
raw	20,282,714	49	21.52
clean	8,367,385	42.67	27.48
Pool 7: inodorus Spanish landraces
raw	27,684,965	49	22.95
clean	17,485,023	44.42	27.47
Pool 8: inodorus group market class Piel de sapo
raw	30,752,467	49	21.54
clean	13,809,773	43.29	27.45
