# Supplementary material for: Transcriptome sequencing for SNP discovery across Cucumis melo
Source: BMC Genomics. 2012 Jun 24;13:280. doi: 10.1186/1471-2164-13-280 (PMC3473316; doi:10.1186/1471-2164-13-280)
Supplement: Additional file 4 — SNVs detected by mapping SOLiD sequences against melon genome. All SNVs detected in all eight resequenced pools are included, their position in the reference genome (scaffold or contig), referred to the whole genome draft version 3.5 available in MELONOMICS [36], their MAFs and allelic frequency in each group, and the filters implemented for its selection are detailed. [file 1471-2164-13-280-S4.zip]

Archive with 2 entries (2 files):
- relations.csv
- CM-3.5.st_nucl.vcf
