# Supplementary material for: Transcriptome sequencing for SNP discovery across Cucumis melo
Source: BMC Genomics. 2012 Jun 24;13:280. doi: 10.1186/1471-2164-13-280 (PMC3473316; doi:10.1186/1471-2164-13-280)
Supplement: Additional file 4 — SNVs detected by mapping SOLiD sequences against melon genome. All SNVs detected in all eight resequenced pools are included, their position in the reference genome (scaffold or contig), referred to the whole genome draft version 3.5 available in MELONOMICS [36], their MAFs and allelic frequency in each group, and the filters implemented for its selection are detailed. [file 1471-2164-13-280-S4.zip › relations.csv]

#scaffold position gene_name
CM3.5_scaffold00001	60197	MELO3C001920
CM3.5_scaffold00001	79639	MELO3C001921
CM3.5_scaffold00001	80052	MELO3C001921
CM3.5_scaffold00001	98682	MELO3C001922
CM3.5_scaffold00001	100689	MELO3C001923
CM3.5_scaffold00001	100768	MELO3C001923
CM3.5_scaffold00001	100820	MELO3C001923
CM3.5_scaffold00001	100847	MELO3C001923
CM3.5_scaffold00001	107013	MELO3C001923
CM3.5_scaffold00001	108864	MELO3C001924
CM3.5_scaffold00001	143524	MELO3C001926
CM3.5_scaffold00001	158873	MELO3C001926
CM3.5_scaffold00001	158922	MELO3C001926
CM3.5_scaffold00001	166367	MELO3C001929
CM3.5_scaffold00001	166481	MELO3C001929
CM3.5_scaffold00001	179553	MELO3C001931
CM3.5_scaffold00001	179637	MELO3C001931
CM3.5_scaffold00001	179648	MELO3C001931
CM3.5_scaffold00001	179679	MELO3C001931
CM3.5_scaffold00001	179704	MELO3C001931
CM3.5_scaffold00001	179714	MELO3C001931
CM3.5_scaffold00001	179786	MELO3C001931
CM3.5_scaffold00001	179790	MELO3C001931
CM3.5_scaffold00001	179836	MELO3C001931
CM3.5_scaffold00001	179847	MELO3C001931
CM3.5_scaffold00001	179860	MELO3C001931
CM3.5_scaffold00001	179871	MELO3C001931
CM3.5_scaffold00001	179881	MELO3C001931
CM3.5_scaffold00001	179929	MELO3C001931
CM3.5_scaffold00001	179935	MELO3C001931
CM3.5_scaffold00001	179975	MELO3C001931
CM3.5_scaffold00001	180974	MELO3C001931
CM3.5_scaffold00001	181000	MELO3C001931
CM3.5_scaffold00001	181014	MELO3C001931
CM3.5_scaffold00001	181026	MELO3C001931
CM3.5_scaffold00001	181063	MELO3C001931
CM3.5_scaffold00001	181166	MELO3C001931
CM3.5_scaffold00001	181168	MELO3C001931
CM3.5_scaffold00001	182442	MELO3C001931
CM3.5_scaffold00001	189463	MELO3C001933
CM3.5_scaffold00001	189463	MELO3C001932
CM3.5_scaffold00001	190376	MELO3C001932
CM3.5_scaffold00001	190879	MELO3C001932
CM3.5_scaffold00001	192196	MELO3C001932
CM3.5_scaffold00001	192763	MELO3C001932
CM3.5_scaffold00001	192809	MELO3C001932
CM3.5_scaffold00001	193235	MELO3C001932
CM3.5_scaffold00001	193331	MELO3C001932
CM3.5_scaffold00001	193390	MELO3C001932
CM3.5_scaffold00001	193425	MELO3C001932
CM3.5_scaffold00001	196570	MELO3C001932
CM3.5_scaffold00001	197552	MELO3C001932
CM3.5_scaffold00001	197607	MELO3C001932
CM3.5_scaffold00001	197813	MELO3C001932
CM3.5_scaffold00001	205729	MELO3C001935
CM3.5_scaffold00001	210843	MELO3C001938
CM3.5_scaffold00001	210857	MELO3C001938
CM3.5_scaffold00001	210865	MELO3C001938
CM3.5_scaffold00001	210885	MELO3C001938
CM3.5_scaffold00001	210913	MELO3C001938
CM3.5_scaffold00001	211113	MELO3C001938
CM3.5_scaffold00001	211136	MELO3C001938
CM3.5_scaffold00001	211976	MELO3C001938
CM3.5_scaffold00001	212061	MELO3C001938
CM3.5_scaffold00001	212099	MELO3C001938
CM3.5_scaffold00001	212159	MELO3C001938
CM3.5_scaffold00001	212550	MELO3C001938
CM3.5_scaffold00001	214214	MELO3C001939
CM3.5_scaffold00001	214244	MELO3C001939
CM3.5_scaffold00001	214258	MELO3C001939
CM3.5_scaffold00001	214276	MELO3C001939
CM3.5_scaffold00001	214279	MELO3C001939
CM3.5_scaffold00001	214292	MELO3C001939
CM3.5_scaffold00001	214316	MELO3C001939
CM3.5_scaffold00001	214322	MELO3C001939
CM3.5_scaffold00001	214338	MELO3C001939
CM3.5_scaffold00001	214366	MELO3C001939
CM3.5_scaffold00001	214861	MELO3C001939
CM3.5_scaffold00001	214867	MELO3C001939
CM3.5_scaffold00001	214892	MELO3C001939
CM3.5_scaffold00001	214900	MELO3C001939
CM3.5_scaffold00001	214904	MELO3C001939
CM3.5_scaffold00001	214909	MELO3C001939
CM3.5_scaffold00001	214918	MELO3C001939
CM3.5_scaffold00001	214920	MELO3C001939
CM3.5_scaffold00001	214924	MELO3C001939
CM3.5_scaffold00001	214936	MELO3C001939
CM3.5_scaffold00001	214941	MELO3C001939
CM3.5_scaffold00001	214942	MELO3C001939
CM3.5_scaffold00001	215599	MELO3C001939
CM3.5_scaffold00001	216040	MELO3C001939
CM3.5_scaffold00001	216056	MELO3C001939
CM3.5_scaffold00001	216069	MELO3C001939
CM3.5_scaffold00001	219843	MELO3C001939
CM3.5_scaffold00001	219857	MELO3C001939
CM3.5_scaffold00001	219863	MELO3C001939
CM3.5_scaffold00001	219913	MELO3C001939
CM3.5_scaffold00001	220262	MELO3C001939
CM3.5_scaffold00001	220288	MELO3C001939
CM3.5_scaffold00001	220554	MELO3C001939
CM3.5_scaffold00001	234150	MELO3C001941
CM3.5_scaffold00001	234287	MELO3C001941
CM3.5_scaffold00001	234348	MELO3C001941
CM3.5_scaffold00001	234362	MELO3C001941
CM3.5_scaffold00001	265133	MELO3C001942
CM3.5_scaffold00001	265162	MELO3C001942
CM3.5_scaffold00001	265202	MELO3C001942
CM3.5_scaffold00001	265268	MELO3C001942
CM3.5_scaffold00001	265291	MELO3C001942
CM3.5_scaffold00001	265338	MELO3C001942
CM3.5_scaffold00001	265382	MELO3C001942
CM3.5_scaffold00001	267010	MELO3C001942
CM3.5_scaffold00001	267033	MELO3C001942
CM3.5_scaffold00001	267231	MELO3C001942
CM3.5_scaffold00001	267279	MELO3C001942
CM3.5_scaffold00001	267294	MELO3C001942
CM3.5_scaffold00001	273709	MELO3C001942
CM3.5_scaffold00001	274542	MELO3C001942
CM3.5_scaffold00001	274946	MELO3C001942
CM3.5_scaffold00001	274952	MELO3C001942
CM3.5_scaffold00001	274998	MELO3C001942
CM3.5_scaffold00001	275312	MELO3C001942
CM3.5_scaffold00001	275551	MELO3C001942
CM3.5_scaffold00001	275646	MELO3C001942
CM3.5_scaffold00001	275695	MELO3C001942
CM3.5_scaffold00001	275713	MELO3C001942
CM3.5_scaffold00001	275777	MELO3C001942
CM3.5_scaffold00001	275781	MELO3C001942
CM3.5_scaffold00001	275790	MELO3C001942
CM3.5_scaffold00001	275865	MELO3C001942
CM3.5_scaffold00001	275949	MELO3C001942
CM3.5_scaffold00001	275991	MELO3C001942
CM3.5_scaffold00001	275999	MELO3C001942
CM3.5_scaffold00001	276605	MELO3C001943
CM3.5_scaffold00001	276609	MELO3C001943
CM3.5_scaffold00001	276781	MELO3C001943
CM3.5_scaffold00001	276876	MELO3C001943
CM3.5_scaffold00001	276985	MELO3C001943
CM3.5_scaffold00001	276998	MELO3C001943
CM3.5_scaffold00001	277015	MELO3C001943
CM3.5_scaffold00001	277021	MELO3C001943
CM3.5_scaffold00001	277040	MELO3C001943
CM3.5_scaffold00001	277149	MELO3C001943
CM3.5_scaffold00001	277209	MELO3C001943
CM3.5_scaffold00001	286020	MELO3C001944
CM3.5_scaffold00001	286259	MELO3C001944
CM3.5_scaffold00001	286266	MELO3C001944
CM3.5_scaffold00001	290239	MELO3C001947
CM3.5_scaffold00001	290447	MELO3C001947
CM3.5_scaffold00001	290475	MELO3C001947
CM3.5_scaffold00001	290548	MELO3C001947
CM3.5_scaffold00001	290752	MELO3C001947
CM3.5_scaffold00001	290787	MELO3C001947
CM3.5_scaffold00001	293774	MELO3C001948
CM3.5_scaffold00001	293945	MELO3C001948
CM3.5_scaffold00001	294255	MELO3C001948
CM3.5_scaffold00001	295149	MELO3C001948
CM3.5_scaffold00001	295175	MELO3C001948
CM3.5_scaffold00001	295201	MELO3C001948
CM3.5_scaffold00001	296619	MELO3C001948
CM3.5_scaffold00001	298473	MELO3C001948
CM3.5_scaffold00001	298580	MELO3C001948
CM3.5_scaffold00001	298607	MELO3C001948
CM3.5_scaffold00001	298641	MELO3C001948
CM3.5_scaffold00001	298805	MELO3C001948
CM3.5_scaffold00001	299032	MELO3C001948
CM3.5_scaffold00001	301896	MELO3C001949
CM3.5_scaffold00001	303546	MELO3C001949
CM3.5_scaffold00001	304118	MELO3C001949
CM3.5_scaffold00001	304178	MELO3C001949
CM3.5_scaffold00001	304257	MELO3C001949
CM3.5_scaffold00001	304362	MELO3C001949
CM3.5_scaffold00001	304408	MELO3C001949
CM3.5_scaffold00001	304484	MELO3C001949
CM3.5_scaffold00001	304505	MELO3C001949
CM3.5_scaffold00001	304528	MELO3C001949
CM3.5_scaffold00001	307869	MELO3C001950
CM3.5_scaffold00001	307947	MELO3C001950
CM3.5_scaffold00001	307954	MELO3C001950
CM3.5_scaffold00001	308725	MELO3C001950
CM3.5_scaffold00001	309484	MELO3C001950
CM3.5_scaffold00001	309622	MELO3C001950
CM3.5_scaffold00001	309931	MELO3C001950
CM3.5_scaffold00001	310092	MELO3C001950
CM3.5_scaffold00001	310109	MELO3C001950
CM3.5_scaffold00001	310184	MELO3C001950
CM3.5_scaffold00001	310341	MELO3C001950
CM3.5_scaffold00001	312624	MELO3C001952
CM3.5_scaffold00001	312699	MELO3C001952
CM3.5_scaffold00001	312795	MELO3C001952
CM3.5_scaffold00001	312813	MELO3C001952
CM3.5_scaffold00001	312817	MELO3C001952
CM3.5_scaffold00001	312836	MELO3C001952
CM3.5_scaffold00001	312839	MELO3C001952
CM3.5_scaffold00001	312862	MELO3C001952
CM3.5_scaffold00001	312864	MELO3C001952
CM3.5_scaffold00001	312869	MELO3C001952
CM3.5_scaffold00001	312870	MELO3C001952
CM3.5_scaffold00001	312871	MELO3C001952
CM3.5_scaffold00001	312883	MELO3C001952
CM3.5_scaffold00001	312903	MELO3C001952
CM3.5_scaffold00001	312910	MELO3C001952
CM3.5_scaffold00001	312918	MELO3C001952
CM3.5_scaffold00001	312922	MELO3C001952
CM3.5_scaffold00001	312926	MELO3C001952
CM3.5_scaffold00001	312935	MELO3C001952
CM3.5_scaffold00001	312941	MELO3C001952
CM3.5_scaffold00001	312947	MELO3C001952
CM3.5_scaffold00001	312953	MELO3C001952
CM3.5_scaffold00001	312956	MELO3C001952
CM3.5_scaffold00001	312962	MELO3C001952
CM3.5_scaffold00001	312963	MELO3C001952
CM3.5_scaffold00001	312965	MELO3C001952
CM3.5_scaffold00001	312970	MELO3C001952
CM3.5_scaffold00001	312973	MELO3C001952
CM3.5_scaffold00001	312974	MELO3C001952
CM3.5_scaffold00001	312978	MELO3C001952
CM3.5_scaffold00001	312983	MELO3C001952
CM3.5_scaffold00001	312987	MELO3C001952
CM3.5_scaffold00001	312988	MELO3C001952
CM3.5_scaffold00001	312995	MELO3C001952
CM3.5_scaffold00001	312996	MELO3C001952
CM3.5_scaffold00001	313007	MELO3C001952
CM3.5_scaffold00001	313016	MELO3C001952
CM3.5_scaffold00001	313023	MELO3C001952
CM3.5_scaffold00001	313026	MELO3C001952
CM3.5_scaffold00001	313170	MELO3C001952
CM3.5_scaffold00001	313584	MELO3C001952
CM3.5_scaffold00001	313587	MELO3C001952
CM3.5_scaffold00001	313762	MELO3C001952
CM3.5_scaffold00001	313768	MELO3C001952
CM3.5_scaffold00001	313782	MELO3C001952
CM3.5_scaffold00001	313799	MELO3C001952
CM3.5_scaffold00001	313800	MELO3C001952
CM3.5_scaffold00001	313812	MELO3C001952
CM3.5_scaffold00001	313816	MELO3C001952
CM3.5_scaffold00001	313824	MELO3C001952
CM3.5_scaffold00001	313828	MELO3C001952
CM3.5_scaffold00001	313830	MELO3C001952
CM3.5_scaffold00001	313831	MELO3C001952
CM3.5_scaffold00001	313835	MELO3C001952
CM3.5_scaffold00001	313840	MELO3C001952
CM3.5_scaffold00001	316372	MELO3C001953
CM3.5_scaffold00001	316396	MELO3C001953
CM3.5_scaffold00001	316487	MELO3C001953
CM3.5_scaffold00001	316498	MELO3C001953
CM3.5_scaffold00001	316545	MELO3C001953
CM3.5_scaffold00001	316631	MELO3C001953
CM3.5_scaffold00001	316649	MELO3C001953
CM3.5_scaffold00001	316668	MELO3C001953
CM3.5_scaffold00001	318952	MELO3C001953
CM3.5_scaffold00001	318955	MELO3C001953
CM3.5_scaffold00001	318995	MELO3C001953
CM3.5_scaffold00001	318998	MELO3C001953
CM3.5_scaffold00001	319098	MELO3C001953
CM3.5_scaffold00001	319253	MELO3C001953
CM3.5_scaffold00001	319258	MELO3C001953
CM3.5_scaffold00001	319272	MELO3C001953
CM3.5_scaffold00001	319275	MELO3C001953
CM3.5_scaffold00001	319349	MELO3C001953
CM3.5_scaffold00001	321542	MELO3C001954
CM3.5_scaffold00001	321630	MELO3C001954
CM3.5_scaffold00001	321842	MELO3C001954
CM3.5_scaffold00001	321914	MELO3C001954
CM3.5_scaffold00001	321955	MELO3C001954
CM3.5_scaffold00001	322049	MELO3C001954
CM3.5_scaffold00001	322142	MELO3C001954
CM3.5_scaffold00001	322178	MELO3C001954
CM3.5_scaffold00001	322634	MELO3C001954
CM3.5_scaffold00001	324426	MELO3C001954
CM3.5_scaffold00001	324576	MELO3C001954
CM3.5_scaffold00001	333340	MELO3C001957
CM3.5_scaffold00001	333396	MELO3C001957
CM3.5_scaffold00001	333418	MELO3C001957
CM3.5_scaffold00001	333426	MELO3C001957
CM3.5_scaffold00001	333494	MELO3C001957
CM3.5_scaffold00001	333519	MELO3C001957
CM3.5_scaffold00001	333577	MELO3C001957
CM3.5_scaffold00001	333683	MELO3C001957
CM3.5_scaffold00001	333762	MELO3C001957
CM3.5_scaffold00001	334825	MELO3C001957
CM3.5_scaffold00001	334872	MELO3C001957
CM3.5_scaffold00001	335414	MELO3C001957
CM3.5_scaffold00001	335596	MELO3C001957
CM3.5_scaffold00001	335737	MELO3C001957
CM3.5_scaffold00001	335740	MELO3C001957
CM3.5_scaffold00001	337216	MELO3C001957
CM3.5_scaffold00001	350995	MELO3C001959
CM3.5_scaffold00001	351334	MELO3C001959
CM3.5_scaffold00001	355845	MELO3C001961
CM3.5_scaffold00001	355888	MELO3C001961
CM3.5_scaffold00001	355890	MELO3C001961
CM3.5_scaffold00001	355968	MELO3C001961
CM3.5_scaffold00001	355991	MELO3C001961
CM3.5_scaffold00001	356036	MELO3C001961
CM3.5_scaffold00001	356229	MELO3C001961
CM3.5_scaffold00001	356368	MELO3C001961
CM3.5_scaffold00001	356371	MELO3C001961
CM3.5_scaffold00001	356389	MELO3C001961
CM3.5_scaffold00001	356398	MELO3C001961
CM3.5_scaffold00001	356403	MELO3C001961
CM3.5_scaffold00001	356408	MELO3C001961
CM3.5_scaffold00001	356410	MELO3C001961
CM3.5_scaffold00001	356412	MELO3C001961
CM3.5_scaffold00001	356417	MELO3C001961
CM3.5_scaffold00001	356425	MELO3C001961
CM3.5_scaffold00001	358292	MELO3C001961
CM3.5_scaffold00001	358331	MELO3C001961
CM3.5_scaffold00001	358333	MELO3C001961
CM3.5_scaffold00001	358336	MELO3C001961
CM3.5_scaffold00001	358340	MELO3C001961
CM3.5_scaffold00001	358361	MELO3C001961
CM3.5_scaffold00001	358413	MELO3C001961
CM3.5_scaffold00001	358415	MELO3C001961
CM3.5_scaffold00001	358430	MELO3C001961
CM3.5_scaffold00001	358431	MELO3C001961
CM3.5_scaffold00001	358460	MELO3C001961
CM3.5_scaffold00001	359991	MELO3C001962
CM3.5_scaffold00001	360267	MELO3C001962
CM3.5_scaffold00001	360291	MELO3C001962
CM3.5_scaffold00001	360653	MELO3C001962
CM3.5_scaffold00001	360685	MELO3C001962
CM3.5_scaffold00001	368572	MELO3C001964
CM3.5_scaffold00001	368598	MELO3C001964
CM3.5_scaffold00001	368600	MELO3C001964
CM3.5_scaffold00001	368603	MELO3C001964
CM3.5_scaffold00001	368604	MELO3C001964
CM3.5_scaffold00001	368608	MELO3C001964
CM3.5_scaffold00001	368689	MELO3C001964
CM3.5_scaffold00001	368721	MELO3C001964
CM3.5_scaffold00001	368729	MELO3C001964
CM3.5_scaffold00001	368764	MELO3C001964
CM3.5_scaffold00001	368769	MELO3C001964
CM3.5_scaffold00001	368776	MELO3C001964
CM3.5_scaffold00001	368791	MELO3C001964
CM3.5_scaffold00001	368818	MELO3C001964
CM3.5_scaffold00001	368829	MELO3C001964
CM3.5_scaffold00001	368860	MELO3C001964
CM3.5_scaffold00001	368958	MELO3C001964
CM3.5_scaffold00001	369045	MELO3C001964
CM3.5_scaffold00001	369239	MELO3C001964
CM3.5_scaffold00001	369283	MELO3C001964
CM3.5_scaffold00001	369330	MELO3C001964
CM3.5_scaffold00001	369390	MELO3C001964
CM3.5_scaffold00001	369495	MELO3C001964
CM3.5_scaffold00001	369532	MELO3C001964
CM3.5_scaffold00001	369612	MELO3C001964
CM3.5_scaffold00001	369676	MELO3C001964
CM3.5_scaffold00001	369684	MELO3C001964
CM3.5_scaffold00001	369710	MELO3C001964
CM3.5_scaffold00001	369838	MELO3C001964
CM3.5_scaffold00001	369849	MELO3C001964
CM3.5_scaffold00001	369876	MELO3C001964
CM3.5_scaffold00001	369877	MELO3C001964
CM3.5_scaffold00001	369901	MELO3C001964
CM3.5_scaffold00001	369951	MELO3C001964
CM3.5_scaffold00001	369984	MELO3C001964
CM3.5_scaffold00001	370009	MELO3C001964
CM3.5_scaffold00001	370031	MELO3C001964
CM3.5_scaffold00001	370037	MELO3C001964
CM3.5_scaffold00001	370379	MELO3C001964
CM3.5_scaffold00001	370456	MELO3C001964
CM3.5_scaffold00001	370565	MELO3C001964
CM3.5_scaffold00001	370566	MELO3C001964
CM3.5_scaffold00001	370607	MELO3C001964
CM3.5_scaffold00001	370623	MELO3C001964
CM3.5_scaffold00001	370625	MELO3C001964
CM3.5_scaffold00001	370742	MELO3C001964
CM3.5_scaffold00001	377522	MELO3C001965
CM3.5_scaffold00001	377621	MELO3C001965
CM3.5_scaffold00001	377660	MELO3C001965
CM3.5_scaffold00001	377666	MELO3C001965
CM3.5_scaffold00001	377670	MELO3C001965
CM3.5_scaffold00001	377682	MELO3C001965
CM3.5_scaffold00001	377686	MELO3C001965
CM3.5_scaffold00001	377708	MELO3C001965
CM3.5_scaffold00001	377714	MELO3C001965
CM3.5_scaffold00001	377725	MELO3C001965
CM3.5_scaffold00001	377728	MELO3C001965
CM3.5_scaffold00001	377730	MELO3C001965
CM3.5_scaffold00001	377732	MELO3C001965
CM3.5_scaffold00001	377734	MELO3C001965
CM3.5_scaffold00001	377737	MELO3C001965
CM3.5_scaffold00001	377738	MELO3C001965
CM3.5_scaffold00001	377741	MELO3C001965
CM3.5_scaffold00001	377743	MELO3C001965
CM3.5_scaffold00001	377745	MELO3C001965
CM3.5_scaffold00001	377747	MELO3C001965
CM3.5_scaffold00001	377755	MELO3C001965
CM3.5_scaffold00001	377764	MELO3C001965
CM3.5_scaffold00001	377766	MELO3C001965
CM3.5_scaffold00001	377777	MELO3C001965
CM3.5_scaffold00001	377779	MELO3C001965
CM3.5_scaffold00001	377788	MELO3C001965
CM3.5_scaffold00001	377793	MELO3C001965
CM3.5_scaffold00001	377797	MELO3C001965
CM3.5_scaffold00001	377799	MELO3C001965
CM3.5_scaffold00001	377804	MELO3C001965
CM3.5_scaffold00001	377806	MELO3C001965
CM3.5_scaffold00001	377807	MELO3C001965
CM3.5_scaffold00001	377809	MELO3C001965
CM3.5_scaffold00001	377816	MELO3C001965
CM3.5_scaffold00001	377818	MELO3C001965
CM3.5_scaffold00001	377827	MELO3C001965
CM3.5_scaffold00001	377836	MELO3C001965
CM3.5_scaffold00001	379480	MELO3C001965
CM3.5_scaffold00001	379489	MELO3C001965
CM3.5_scaffold00001	379494	MELO3C001965
CM3.5_scaffold00001	379499	MELO3C001965
CM3.5_scaffold00001	379504	MELO3C001965
CM3.5_scaffold00001	379507	MELO3C001965
CM3.5_scaffold00001	379512	MELO3C001965
CM3.5_scaffold00001	379518	MELO3C001965
CM3.5_scaffold00001	379519	MELO3C001965
CM3.5_scaffold00001	379527	MELO3C001965
CM3.5_scaffold00001	379534	MELO3C001965
CM3.5_scaffold00001	379571	MELO3C001965
CM3.5_scaffold00001	379596	MELO3C001965
CM3.5_scaffold00001	379601	MELO3C001965
CM3.5_scaffold00001	379606	MELO3C001965
CM3.5_scaffold00001	379616	MELO3C001965
CM3.5_scaffold00001	379627	MELO3C001965
CM3.5_scaffold00001	379770	MELO3C001965
CM3.5_scaffold00001	379789	MELO3C001965
CM3.5_scaffold00001	379791	MELO3C001965
CM3.5_scaffold00001	379796	MELO3C001965
CM3.5_scaffold00001	379807	MELO3C001965
CM3.5_scaffold00001	379809	MELO3C001965
CM3.5_scaffold00001	380637	MELO3C001966
CM3.5_scaffold00001	380679	MELO3C001966
CM3.5_scaffold00001	380690	MELO3C001966
CM3.5_scaffold00001	380732	MELO3C001966
CM3.5_scaffold00001	380852	MELO3C001966
CM3.5_scaffold00001	380853	MELO3C001966
CM3.5_scaffold00001	380855	MELO3C001966
CM3.5_scaffold00001	380960	MELO3C001966
CM3.5_scaffold00001	381243	MELO3C001966
CM3.5_scaffold00001	391696	MELO3C001967
CM3.5_scaffold00001	392964	MELO3C001967
CM3.5_scaffold00001	393168	MELO3C001967
CM3.5_scaffold00001	393510	MELO3C001967
CM3.5_scaffold00001	393553	MELO3C001967
CM3.5_scaffold00001	393603	MELO3C001967
CM3.5_scaffold00001	393850	MELO3C001967
CM3.5_scaffold00001	401247	MELO3C001969
CM3.5_scaffold00001	405918	MELO3C001970
CM3.5_scaffold00001	406893	MELO3C001970
CM3.5_scaffold00001	408587	MELO3C001971
CM3.5_scaffold00001	408622	MELO3C001971
CM3.5_scaffold00001	408654	MELO3C001971
CM3.5_scaffold00001	408667	MELO3C001971
CM3.5_scaffold00001	408896	MELO3C001971
CM3.5_scaffold00001	409587	MELO3C001971
CM3.5_scaffold00001	422548	MELO3C001973
CM3.5_scaffold00001	422560	MELO3C001973
CM3.5_scaffold00001	422568	MELO3C001973
CM3.5_scaffold00001	422574	MELO3C001973
CM3.5_scaffold00001	422590	MELO3C001973
CM3.5_scaffold00001	422612	MELO3C001973
CM3.5_scaffold00001	422613	MELO3C001973
CM3.5_scaffold00001	422614	MELO3C001973
CM3.5_scaffold00001	422625	MELO3C001973
CM3.5_scaffold00001	422631	MELO3C001973
CM3.5_scaffold00001	422654	MELO3C001973
CM3.5_scaffold00001	422657	MELO3C001973
CM3.5_scaffold00001	422662	MELO3C001973
CM3.5_scaffold00001	422679	MELO3C001973
CM3.5_scaffold00001	422684	MELO3C001973
CM3.5_scaffold00001	422685	MELO3C001973
CM3.5_scaffold00001	422686	MELO3C001973
CM3.5_scaffold00001	422687	MELO3C001973
CM3.5_scaffold00001	422712	MELO3C001973
CM3.5_scaffold00001	422726	MELO3C001973
CM3.5_scaffold00001	422736	MELO3C001973
CM3.5_scaffold00001	422745	MELO3C001973
CM3.5_scaffold00001	422747	MELO3C001973
CM3.5_scaffold00001	422752	MELO3C001973
CM3.5_scaffold00001	422755	MELO3C001973
CM3.5_scaffold00001	422757	MELO3C001973
CM3.5_scaffold00001	422764	MELO3C001973
CM3.5_scaffold00001	422792	MELO3C001973
CM3.5_scaffold00001	422808	MELO3C001973
CM3.5_scaffold00001	423462	MELO3C001973
CM3.5_scaffold00001	424830	MELO3C001973
CM3.5_scaffold00001	424991	MELO3C001973
CM3.5_scaffold00001	424997	MELO3C001973
CM3.5_scaffold00001	425007	MELO3C001973
CM3.5_scaffold00001	425039	MELO3C001973
CM3.5_scaffold00001	425246	MELO3C001973
CM3.5_scaffold00001	425258	MELO3C001973
CM3.5_scaffold00001	425260	MELO3C001973
CM3.5_scaffold00001	425466	MELO3C001973
CM3.5_scaffold00001	425656	MELO3C001973
CM3.5_scaffold00001	425659	MELO3C001973
CM3.5_scaffold00001	425707	MELO3C001973
CM3.5_scaffold00001	425714	MELO3C001973
CM3.5_scaffold00001	425729	MELO3C001973
CM3.5_scaffold00001	425745	MELO3C001973
CM3.5_scaffold00001	426487	MELO3C001973
CM3.5_scaffold00001	426508	MELO3C001973
CM3.5_scaffold00001	426509	MELO3C001973
CM3.5_scaffold00001	426525	MELO3C001973
CM3.5_scaffold00001	426588	MELO3C001973
CM3.5_scaffold00001	430612	MELO3C001974
CM3.5_scaffold00001	430647	MELO3C001974
CM3.5_scaffold00001	430776	MELO3C001974
CM3.5_scaffold00001	430817	MELO3C001974
CM3.5_scaffold00001	430849	MELO3C001974
CM3.5_scaffold00001	431035	MELO3C001974
CM3.5_scaffold00001	431397	MELO3C001974
CM3.5_scaffold00001	436446	MELO3C001975
CM3.5_scaffold00001	441244	MELO3C001976
CM3.5_scaffold00001	445454	MELO3C001977
CM3.5_scaffold00001	445462	MELO3C001977
CM3.5_scaffold00001	446818	MELO3C001977
CM3.5_scaffold00001	446865	MELO3C001977
CM3.5_scaffold00001	448079	MELO3C001978
CM3.5_scaffold00001	448192	MELO3C001978
CM3.5_scaffold00001	448219	MELO3C001978
CM3.5_scaffold00001	448234	MELO3C001978
CM3.5_scaffold00001	452820	MELO3C001980
CM3.5_scaffold00001	453077	MELO3C001980
CM3.5_scaffold00001	453636	MELO3C001980
CM3.5_scaffold00001	453647	MELO3C001980
CM3.5_scaffold00001	453657	MELO3C001980
CM3.5_scaffold00001	453690	MELO3C001980
CM3.5_scaffold00001	454751	MELO3C001980
CM3.5_scaffold00001	456207	MELO3C001980
CM3.5_scaffold00001	456227	MELO3C001980
CM3.5_scaffold00001	456228	MELO3C001980
CM3.5_scaffold00001	456235	MELO3C001980
CM3.5_scaffold00001	456253	MELO3C001980
CM3.5_scaffold00001	456283	MELO3C001980
CM3.5_scaffold00001	456331	MELO3C001980
CM3.5_scaffold00001	456397	MELO3C001980
CM3.5_scaffold00001	456416	MELO3C001980
CM3.5_scaffold00001	456437	MELO3C001980
CM3.5_scaffold00001	456507	MELO3C001980
CM3.5_scaffold00001	456571	MELO3C001980
CM3.5_scaffold00001	456600	MELO3C001980
CM3.5_scaffold00001	466696	MELO3C001981
CM3.5_scaffold00001	466759	MELO3C001981
CM3.5_scaffold00001	466886	MELO3C001981
CM3.5_scaffold00001	467323	MELO3C001981
CM3.5_scaffold00001	493654	MELO3C001983
CM3.5_scaffold00001	494799	MELO3C001984
CM3.5_scaffold00001	494871	MELO3C001984
CM3.5_scaffold00001	496583	MELO3C001985
CM3.5_scaffold00001	496728	MELO3C001985
CM3.5_scaffold00001	497187	MELO3C001985
CM3.5_scaffold00001	497235	MELO3C001985
CM3.5_scaffold00001	497474	MELO3C001985
CM3.5_scaffold00001	497482	MELO3C001985
CM3.5_scaffold00001	497498	MELO3C001985
CM3.5_scaffold00001	497550	MELO3C001985
CM3.5_scaffold00001	497732	MELO3C001985
CM3.5_scaffold00001	499096	MELO3C001985
CM3.5_scaffold00001	499174	MELO3C001985
CM3.5_scaffold00001	499205	MELO3C001985
CM3.5_scaffold00001	499227	MELO3C001985
CM3.5_scaffold00001	499523	MELO3C001985
CM3.5_scaffold00001	500183	MELO3C001985
CM3.5_scaffold00001	505647	MELO3C001986
CM3.5_scaffold00001	505857	MELO3C001986
CM3.5_scaffold00001	505863	MELO3C001986
CM3.5_scaffold00001	505882	MELO3C001986
CM3.5_scaffold00001	505897	MELO3C001986
CM3.5_scaffold00001	505901	MELO3C001986
CM3.5_scaffold00001	506442	MELO3C001986
CM3.5_scaffold00001	506461	MELO3C001986
CM3.5_scaffold00001	506494	MELO3C001986
CM3.5_scaffold00001	506661	MELO3C001986
CM3.5_scaffold00001	512489	MELO3C001987
CM3.5_scaffold00001	512729	MELO3C001987
CM3.5_scaffold00001	512811	MELO3C001987
CM3.5_scaffold00001	513158	MELO3C001987
CM3.5_scaffold00001	513232	MELO3C001987
CM3.5_scaffold00001	513247	MELO3C001987
CM3.5_scaffold00001	513342	MELO3C001987
CM3.5_scaffold00001	513350	MELO3C001987
CM3.5_scaffold00001	513497	MELO3C001987
CM3.5_scaffold00001	513616	MELO3C001987
CM3.5_scaffold00001	513740	MELO3C001987
CM3.5_scaffold00001	513774	MELO3C001987
CM3.5_scaffold00001	513807	MELO3C001987
CM3.5_scaffold00001	524873	MELO3C001988
CM3.5_scaffold00001	525026	MELO3C001988
CM3.5_scaffold00001	526069	MELO3C001989
CM3.5_scaffold00001	529460	MELO3C001989
CM3.5_scaffold00001	529565	MELO3C001989
CM3.5_scaffold00001	534115	MELO3C001991
CM3.5_scaffold00001	534852	MELO3C001991
CM3.5_scaffold00001	535604	MELO3C001992
CM3.5_scaffold00001	535828	MELO3C001992
CM3.5_scaffold00001	535854	MELO3C001992
CM3.5_scaffold00001	535885	MELO3C001992
CM3.5_scaffold00001	536120	MELO3C001992
CM3.5_scaffold00001	536140	MELO3C001992
CM3.5_scaffold00001	536439	MELO3C001992
CM3.5_scaffold00001	536460	MELO3C001992
CM3.5_scaffold00001	536500	MELO3C001992
CM3.5_scaffold00001	544246	MELO3C001994
CM3.5_scaffold00001	544297	MELO3C001994
CM3.5_scaffold00001	544406	MELO3C001994
CM3.5_scaffold00001	544489	MELO3C001994
CM3.5_scaffold00001	544786	MELO3C001994
CM3.5_scaffold00001	545432	MELO3C001994
CM3.5_scaffold00001	545493	MELO3C001994
CM3.5_scaffold00001	549687	MELO3C001995
CM3.5_scaffold00001	549698	MELO3C001995
CM3.5_scaffold00001	549708	MELO3C001995
CM3.5_scaffold00001	549720	MELO3C001995
CM3.5_scaffold00001	549721	MELO3C001995
CM3.5_scaffold00001	549729	MELO3C001995
CM3.5_scaffold00001	549755	MELO3C001995
CM3.5_scaffold00001	549785	MELO3C001995
CM3.5_scaffold00001	552155	MELO3C001995
CM3.5_scaffold00001	552172	MELO3C001995
CM3.5_scaffold00001	552174	MELO3C001995
CM3.5_scaffold00001	552207	MELO3C001995
CM3.5_scaffold00001	552273	MELO3C001995
CM3.5_scaffold00001	552325	MELO3C001995
CM3.5_scaffold00001	552326	MELO3C001995
CM3.5_scaffold00001	552428	MELO3C001995
CM3.5_scaffold00001	555420	MELO3C001996
CM3.5_scaffold00001	558497	MELO3C001997
CM3.5_scaffold00001	558560	MELO3C001997
CM3.5_scaffold00001	558689	MELO3C001997
CM3.5_scaffold00001	558910	MELO3C001997
CM3.5_scaffold00001	559199	MELO3C001997
CM3.5_scaffold00001	559735	MELO3C001997
CM3.5_scaffold00001	559813	MELO3C001997
CM3.5_scaffold00001	559849	MELO3C001997
CM3.5_scaffold00001	562662	MELO3C001998
CM3.5_scaffold00001	562680	MELO3C001998
CM3.5_scaffold00001	562721	MELO3C001998
CM3.5_scaffold00001	562758	MELO3C001998
CM3.5_scaffold00001	563647	MELO3C001998
CM3.5_scaffold00001	563649	MELO3C001998
CM3.5_scaffold00001	563652	MELO3C001998
CM3.5_scaffold00001	563653	MELO3C001998
CM3.5_scaffold00001	563661	MELO3C001998
CM3.5_scaffold00001	563665	MELO3C001998
CM3.5_scaffold00001	563679	MELO3C001998
CM3.5_scaffold00001	563681	MELO3C001998
CM3.5_scaffold00001	563683	MELO3C001998
CM3.5_scaffold00001	563690	MELO3C001998
CM3.5_scaffold00001	563705	MELO3C001998
CM3.5_scaffold00001	563716	MELO3C001998
CM3.5_scaffold00001	563718	MELO3C001998
CM3.5_scaffold00001	563966	MELO3C001998
CM3.5_scaffold00001	564110	MELO3C001998
CM3.5_scaffold00001	564748	MELO3C001998
CM3.5_scaffold00001	564749	MELO3C001998
CM3.5_scaffold00001	564751	MELO3C001998
CM3.5_scaffold00001	564754	MELO3C001998
CM3.5_scaffold00001	564764	MELO3C001998
CM3.5_scaffold00001	564765	MELO3C001998
CM3.5_scaffold00001	564768	MELO3C001998
CM3.5_scaffold00001	565153	MELO3C001998
CM3.5_scaffold00001	565159	MELO3C001998
CM3.5_scaffold00001	565163	MELO3C001998
CM3.5_scaffold00001	565168	MELO3C001998
CM3.5_scaffold00001	565173	MELO3C001998
CM3.5_scaffold00001	565174	MELO3C001998
CM3.5_scaffold00001	565185	MELO3C001998
CM3.5_scaffold00001	565187	MELO3C001998
CM3.5_scaffold00001	565189	MELO3C001998
CM3.5_scaffold00001	565505	MELO3C001998
CM3.5_scaffold00001	565551	MELO3C001998
CM3.5_scaffold00001	565669	MELO3C001998
CM3.5_scaffold00001	565670	MELO3C001998
CM3.5_scaffold00001	565696	MELO3C001998
CM3.5_scaffold00001	565698	MELO3C001998
CM3.5_scaffold00001	565699	MELO3C001998
CM3.5_scaffold00001	565704	MELO3C001998
CM3.5_scaffold00001	565707	MELO3C001998
CM3.5_scaffold00001	565710	MELO3C001998
CM3.5_scaffold00001	565717	MELO3C001998
CM3.5_scaffold00001	565721	MELO3C001998
CM3.5_scaffold00001	565726	MELO3C001998
CM3.5_scaffold00001	565903	MELO3C001998
CM3.5_scaffold00001	565910	MELO3C001998
CM3.5_scaffold00001	565919	MELO3C001998
CM3.5_scaffold00001	565920	MELO3C001998
CM3.5_scaffold00001	565921	MELO3C001998
CM3.5_scaffold00001	565922	MELO3C001998
CM3.5_scaffold00001	565928	MELO3C001998
CM3.5_scaffold00001	565930	MELO3C001998
CM3.5_scaffold00001	565931	MELO3C001998
CM3.5_scaffold00001	565933	MELO3C001998
CM3.5_scaffold00001	565936	MELO3C001998
CM3.5_scaffold00001	565938	MELO3C001998
CM3.5_scaffold00001	565939	MELO3C001998
CM3.5_scaffold00001	565940	MELO3C001998
CM3.5_scaffold00001	565944	MELO3C001998
CM3.5_scaffold00001	565945	MELO3C001998
CM3.5_scaffold00001	565946	MELO3C001998
CM3.5_scaffold00001	565949	MELO3C001998
CM3.5_scaffold00001	565953	MELO3C001998
CM3.5_scaffold00001	565956	MELO3C001998
CM3.5_scaffold00001	565961	MELO3C001998
CM3.5_scaffold00001	565963	MELO3C001998
CM3.5_scaffold00001	565966	MELO3C001998
CM3.5_scaffold00001	565967	MELO3C001998
CM3.5_scaffold00001	565968	MELO3C001998
CM3.5_scaffold00001	565969	MELO3C001998
CM3.5_scaffold00001	565972	MELO3C001998
CM3.5_scaffold00001	565973	MELO3C001998
CM3.5_scaffold00001	565975	MELO3C001998
CM3.5_scaffold00001	565979	MELO3C001998
CM3.5_scaffold00001	565983	MELO3C001998
CM3.5_scaffold00001	565984	MELO3C001998
CM3.5_scaffold00001	565989	MELO3C001998
CM3.5_scaffold00001	565998	MELO3C001998
CM3.5_scaffold00001	566000	MELO3C001998
CM3.5_scaffold00001	566095	MELO3C001998
CM3.5_scaffold00001	566132	MELO3C001998
CM3.5_scaffold00001	573416	MELO3C001999
CM3.5_scaffold00001	573416	MELO3C002000
CM3.5_scaffold00001	573466	MELO3C001999
CM3.5_scaffold00001	573466	MELO3C002000
CM3.5_scaffold00001	573696	MELO3C001999
CM3.5_scaffold00001	573696	MELO3C002000
CM3.5_scaffold00001	573744	MELO3C001999
CM3.5_scaffold00001	573744	MELO3C002000
CM3.5_scaffold00001	573754	MELO3C001999
CM3.5_scaffold00001	573754	MELO3C002000
CM3.5_scaffold00001	573867	MELO3C001999
CM3.5_scaffold00001	573867	MELO3C002000
CM3.5_scaffold00001	573949	MELO3C001999
CM3.5_scaffold00001	573949	MELO3C002000
CM3.5_scaffold00001	574178	MELO3C001999
CM3.5_scaffold00001	574178	MELO3C002000
CM3.5_scaffold00001	574202	MELO3C001999
CM3.5_scaffold00001	574202	MELO3C002000
CM3.5_scaffold00001	574217	MELO3C001999
CM3.5_scaffold00001	574217	MELO3C002000
CM3.5_scaffold00001	574301	MELO3C001999
CM3.5_scaffold00001	574301	MELO3C002000
CM3.5_scaffold00001	574370	MELO3C001999
CM3.5_scaffold00001	574370	MELO3C002000
CM3.5_scaffold00001	574456	MELO3C001999
CM3.5_scaffold00001	574456	MELO3C002000
CM3.5_scaffold00001	574761	MELO3C002000
CM3.5_scaffold00001	575223	MELO3C002000
CM3.5_scaffold00001	575329	MELO3C002000
CM3.5_scaffold00001	575475	MELO3C002000
CM3.5_scaffold00001	581023	MELO3C002001
CM3.5_scaffold00001	581107	MELO3C002001
CM3.5_scaffold00001	583132	MELO3C002002
CM3.5_scaffold00001	595231	MELO3C002003
CM3.5_scaffold00001	596267	MELO3C002003
CM3.5_scaffold00001	609145	MELO3C002004
CM3.5_scaffold00001	609169	MELO3C002004
CM3.5_scaffold00001	609213	MELO3C002004
CM3.5_scaffold00001	609214	MELO3C002004
CM3.5_scaffold00001	609426	MELO3C002004
CM3.5_scaffold00001	612068	MELO3C002005
CM3.5_scaffold00001	613275	MELO3C002006
CM3.5_scaffold00001	613456	MELO3C002006
CM3.5_scaffold00001	613465	MELO3C002006
CM3.5_scaffold00001	613696	MELO3C002006
CM3.5_scaffold00001	613751	MELO3C002006
CM3.5_scaffold00001	614357	MELO3C002006
CM3.5_scaffold00001	614776	MELO3C002006
CM3.5_scaffold00001	615190	MELO3C002006
CM3.5_scaffold00001	617868	MELO3C002007
CM3.5_scaffold00001	625261	MELO3C002008
CM3.5_scaffold00001	630227	MELO3C002010
CM3.5_scaffold00001	630327	MELO3C002010
CM3.5_scaffold00001	630336	MELO3C002010
CM3.5_scaffold00001	630400	MELO3C002010
CM3.5_scaffold00001	630438	MELO3C002010
CM3.5_scaffold00001	630475	MELO3C002010
CM3.5_scaffold00001	630610	MELO3C002010
CM3.5_scaffold00001	630614	MELO3C002010
CM3.5_scaffold00001	631141	MELO3C002010
CM3.5_scaffold00001	631147	MELO3C002010
CM3.5_scaffold00001	631622	MELO3C002010
CM3.5_scaffold00001	631652	MELO3C002010
CM3.5_scaffold00001	631906	MELO3C002010
CM3.5_scaffold00001	632097	MELO3C002010
CM3.5_scaffold00001	632403	MELO3C002010
CM3.5_scaffold00001	633431	MELO3C002010
CM3.5_scaffold00001	634000	MELO3C002010
CM3.5_scaffold00001	638247	MELO3C002011
CM3.5_scaffold00001	638788	MELO3C002011
CM3.5_scaffold00001	644943	MELO3C002012
CM3.5_scaffold00001	645498	MELO3C002012
CM3.5_scaffold00001	645756	MELO3C002012
CM3.5_scaffold00001	645778	MELO3C002012
CM3.5_scaffold00001	645819	MELO3C002012
CM3.5_scaffold00001	645965	MELO3C002012
CM3.5_scaffold00001	645988	MELO3C002012
CM3.5_scaffold00001	646025	MELO3C002012
CM3.5_scaffold00001	647968	MELO3C002013
CM3.5_scaffold00001	648012	MELO3C002013
CM3.5_scaffold00001	648039	MELO3C002013
CM3.5_scaffold00001	648052	MELO3C002013
CM3.5_scaffold00001	648087	MELO3C002013
CM3.5_scaffold00001	648160	MELO3C002013
CM3.5_scaffold00001	648223	MELO3C002013
CM3.5_scaffold00001	648788	MELO3C002014
CM3.5_scaffold00001	648830	MELO3C002014
CM3.5_scaffold00001	648965	MELO3C002014
CM3.5_scaffold00001	649134	MELO3C002014
CM3.5_scaffold00001	649143	MELO3C002014
CM3.5_scaffold00001	650037	MELO3C002014
CM3.5_scaffold00001	650065	MELO3C002014
CM3.5_scaffold00001	650163	MELO3C002014
CM3.5_scaffold00001	650195	MELO3C002014
CM3.5_scaffold00001	650209	MELO3C002014
CM3.5_scaffold00001	650290	MELO3C002014
CM3.5_scaffold00001	650304	MELO3C002014
CM3.5_scaffold00001	650390	MELO3C002014
CM3.5_scaffold00001	659177	MELO3C002015
CM3.5_scaffold00001	659257	MELO3C002015
CM3.5_scaffold00001	659289	MELO3C002015
CM3.5_scaffold00001	659327	MELO3C002015
CM3.5_scaffold00001	659328	MELO3C002015
CM3.5_scaffold00001	659362	MELO3C002015
CM3.5_scaffold00001	659494	MELO3C002015
CM3.5_scaffold00001	659518	MELO3C002015
CM3.5_scaffold00001	659557	MELO3C002015
CM3.5_scaffold00001	659657	MELO3C002015
CM3.5_scaffold00001	659774	MELO3C002015
CM3.5_scaffold00001	659899	MELO3C002015
CM3.5_scaffold00001	660164	MELO3C002015
CM3.5_scaffold00001	660205	MELO3C002015
CM3.5_scaffold00001	660995	MELO3C002015
CM3.5_scaffold00001	661187	MELO3C002015
CM3.5_scaffold00001	661362	MELO3C002015
CM3.5_scaffold00001	663070	MELO3C002015
CM3.5_scaffold00001	663140	MELO3C002015
CM3.5_scaffold00001	666772	MELO3C002016
CM3.5_scaffold00001	666988	MELO3C002016
CM3.5_scaffold00001	668062	MELO3C002016
CM3.5_scaffold00001	674329	MELO3C002017
CM3.5_scaffold00001	674404	MELO3C002017
CM3.5_scaffold00001	677662	MELO3C002017
CM3.5_scaffold00001	677884	MELO3C002017
CM3.5_scaffold00001	683544	MELO3C002018
CM3.5_scaffold00001	684250	MELO3C002018
CM3.5_scaffold00001	685220	MELO3C002018
CM3.5_scaffold00001	685540	MELO3C002018
CM3.5_scaffold00001	685610	MELO3C002018
CM3.5_scaffold00001	686004	MELO3C002018
CM3.5_scaffold00001	695426	MELO3C002019
CM3.5_scaffold00001	695487	MELO3C002019
CM3.5_scaffold00001	695492	MELO3C002019
CM3.5_scaffold00001	697639	MELO3C002019
CM3.5_scaffold00001	699162	MELO3C002019
CM3.5_scaffold00001	699599	MELO3C002019
CM3.5_scaffold00001	699624	MELO3C002019
CM3.5_scaffold00001	699644	MELO3C002019
CM3.5_scaffold00001	699662	MELO3C002019
CM3.5_scaffold00001	700138	MELO3C002019
CM3.5_scaffold00001	700962	MELO3C002019
CM3.5_scaffold00001	700981	MELO3C002019
CM3.5_scaffold00001	701023	MELO3C002019
CM3.5_scaffold00001	701070	MELO3C002019
CM3.5_scaffold00001	704494	MELO3C002020
CM3.5_scaffold00001	704566	MELO3C002020
CM3.5_scaffold00001	705002	MELO3C002020
CM3.5_scaffold00001	705088	MELO3C002020
CM3.5_scaffold00001	705095	MELO3C002020
CM3.5_scaffold00001	706609	MELO3C002021
CM3.5_scaffold00001	706728	MELO3C002021
CM3.5_scaffold00001	706830	MELO3C002021
CM3.5_scaffold00001	706852	MELO3C002021
CM3.5_scaffold00001	708218	MELO3C002021
CM3.5_scaffold00001	709034	MELO3C002021
CM3.5_scaffold00001	709561	MELO3C002021
CM3.5_scaffold00001	709648	MELO3C002021
CM3.5_scaffold00001	709655	MELO3C002021
CM3.5_scaffold00001	710500	MELO3C002022
CM3.5_scaffold00001	710582	MELO3C002022
CM3.5_scaffold00001	710831	MELO3C002022
CM3.5_scaffold00001	710909	MELO3C002022
CM3.5_scaffold00001	710968	MELO3C002022
CM3.5_scaffold00001	710986	MELO3C002022
CM3.5_scaffold00001	710999	MELO3C002022
CM3.5_scaffold00001	711059	MELO3C002022
CM3.5_scaffold00001	711117	MELO3C002022
CM3.5_scaffold00001	711144	MELO3C002022
CM3.5_scaffold00001	711220	MELO3C002022
CM3.5_scaffold00001	711221	MELO3C002022
CM3.5_scaffold00001	711288	MELO3C002022
CM3.5_scaffold00001	711323	MELO3C002022
CM3.5_scaffold00001	711357	MELO3C002022
CM3.5_scaffold00001	711384	MELO3C002022
CM3.5_scaffold00001	711408	MELO3C002022
CM3.5_scaffold00001	711481	MELO3C002022
CM3.5_scaffold00001	711557	MELO3C002022
CM3.5_scaffold00001	711710	MELO3C002022
CM3.5_scaffold00001	711912	MELO3C002022
CM3.5_scaffold00001	711932	MELO3C002022
CM3.5_scaffold00001	712101	MELO3C002022
CM3.5_scaffold00001	713792	MELO3C002023
CM3.5_scaffold00001	713804	MELO3C002023
CM3.5_scaffold00001	713841	MELO3C002023
CM3.5_scaffold00001	713874	MELO3C002023
CM3.5_scaffold00001	714541	MELO3C002023
CM3.5_scaffold00001	714624	MELO3C002023
CM3.5_scaffold00001	744723	MELO3C002024
CM3.5_scaffold00001	744748	MELO3C002024
CM3.5_scaffold00001	757882	MELO3C002027
CM3.5_scaffold00001	757890	MELO3C002027
CM3.5_scaffold00001	757954	MELO3C002027
CM3.5_scaffold00001	758631	MELO3C002027
CM3.5_scaffold00001	758687	MELO3C002027
CM3.5_scaffold00001	758721	MELO3C002027
CM3.5_scaffold00001	758730	MELO3C002027
CM3.5_scaffold00001	758757	MELO3C002027
CM3.5_scaffold00001	759020	MELO3C002027
CM3.5_scaffold00001	759046	MELO3C002027
CM3.5_scaffold00001	759048	MELO3C002027
CM3.5_scaffold00001	759216	MELO3C002027
CM3.5_scaffold00001	759277	MELO3C002027
CM3.5_scaffold00001	759286	MELO3C002027
CM3.5_scaffold00001	759684	MELO3C002027
CM3.5_scaffold00001	759702	MELO3C002027
CM3.5_scaffold00001	759704	MELO3C002027
CM3.5_scaffold00001	759722	MELO3C002027
CM3.5_scaffold00001	759736	MELO3C002027
CM3.5_scaffold00001	759739	MELO3C002027
CM3.5_scaffold00001	759895	MELO3C002027
CM3.5_scaffold00001	759927	MELO3C002027
CM3.5_scaffold00001	759928	MELO3C002027
CM3.5_scaffold00001	759937	MELO3C002027
CM3.5_scaffold00001	759944	MELO3C002027
CM3.5_scaffold00001	759960	MELO3C002027
CM3.5_scaffold00001	759962	MELO3C002027
CM3.5_scaffold00001	759982	MELO3C002027
CM3.5_scaffold00001	760007	MELO3C002027
CM3.5_scaffold00001	760646	MELO3C002027
CM3.5_scaffold00001	760668	MELO3C002027
CM3.5_scaffold00001	760672	MELO3C002027
CM3.5_scaffold00001	760680	MELO3C002027
CM3.5_scaffold00001	760702	MELO3C002027
CM3.5_scaffold00001	760706	MELO3C002027
CM3.5_scaffold00001	760721	MELO3C002027
CM3.5_scaffold00001	760877	MELO3C002027
CM3.5_scaffold00001	760886	MELO3C002027
CM3.5_scaffold00001	760891	MELO3C002027
CM3.5_scaffold00001	760900	MELO3C002027
CM3.5_scaffold00001	760901	MELO3C002027
CM3.5_scaffold00001	760902	MELO3C002027
CM3.5_scaffold00001	760911	MELO3C002027
CM3.5_scaffold00001	760913	MELO3C002027
CM3.5_scaffold00001	760914	MELO3C002027
CM3.5_scaffold00001	760919	MELO3C002027
CM3.5_scaffold00001	760921	MELO3C002027
CM3.5_scaffold00001	760929	MELO3C002027
CM3.5_scaffold00001	760932	MELO3C002027
CM3.5_scaffold00001	760938	MELO3C002027
CM3.5_scaffold00001	760940	MELO3C002027
CM3.5_scaffold00001	760951	MELO3C002027
CM3.5_scaffold00001	760960	MELO3C002027
CM3.5_scaffold00001	760961	MELO3C002027
CM3.5_scaffold00001	760963	MELO3C002027
CM3.5_scaffold00001	760966	MELO3C002027
CM3.5_scaffold00001	760971	MELO3C002027
CM3.5_scaffold00001	760980	MELO3C002027
CM3.5_scaffold00001	760990	MELO3C002027
CM3.5_scaffold00001	760995	MELO3C002027
CM3.5_scaffold00001	761000	MELO3C002027
CM3.5_scaffold00001	761002	MELO3C002027
CM3.5_scaffold00001	761003	MELO3C002027
CM3.5_scaffold00001	761005	MELO3C002027
CM3.5_scaffold00001	761025	MELO3C002027
CM3.5_scaffold00001	761158	MELO3C002027
CM3.5_scaffold00001	761193	MELO3C002027
CM3.5_scaffold00001	762067	MELO3C002028
CM3.5_scaffold00001	762084	MELO3C002028
CM3.5_scaffold00001	762168	MELO3C002028
CM3.5_scaffold00001	762209	MELO3C002028
CM3.5_scaffold00001	762399	MELO3C002028
CM3.5_scaffold00001	762425	MELO3C002028
CM3.5_scaffold00001	762614	MELO3C002028
CM3.5_scaffold00001	762669	MELO3C002028
CM3.5_scaffold00001	762794	MELO3C002028
CM3.5_scaffold00001	763060	MELO3C002028
CM3.5_scaffold00001	763102	MELO3C002028
CM3.5_scaffold00001	763253	MELO3C002028
CM3.5_scaffold00001	763263	MELO3C002028
CM3.5_scaffold00001	763315	MELO3C002028
CM3.5_scaffold00001	763372	MELO3C002028
CM3.5_scaffold00001	763412	MELO3C002028
CM3.5_scaffold00001	763415	MELO3C002028
CM3.5_scaffold00001	763442	MELO3C002028
CM3.5_scaffold00001	763460	MELO3C002028
CM3.5_scaffold00001	763633	MELO3C002028
CM3.5_scaffold00001	763748	MELO3C002028
CM3.5_scaffold00001	763812	MELO3C002028
CM3.5_scaffold00001	763867	MELO3C002028
CM3.5_scaffold00001	763917	MELO3C002028
CM3.5_scaffold00001	763969	MELO3C002028
CM3.5_scaffold00001	763998	MELO3C002028
CM3.5_scaffold00001	764053	MELO3C002028
CM3.5_scaffold00001	764108	MELO3C002028
CM3.5_scaffold00001	767072	MELO3C002030
CM3.5_scaffold00001	767094	MELO3C002030
CM3.5_scaffold00001	767150	MELO3C002030
CM3.5_scaffold00001	767157	MELO3C002030
CM3.5_scaffold00001	767165	MELO3C002030
CM3.5_scaffold00001	767192	MELO3C002030
CM3.5_scaffold00001	767242	MELO3C002030
CM3.5_scaffold00001	767243	MELO3C002030
CM3.5_scaffold00001	767250	MELO3C002030
CM3.5_scaffold00001	767274	MELO3C002030
CM3.5_scaffold00001	767293	MELO3C002030
CM3.5_scaffold00001	767348	MELO3C002030
CM3.5_scaffold00001	768131	MELO3C002030
CM3.5_scaffold00001	773135	MELO3C002031
CM3.5_scaffold00001	773867	MELO3C002031
CM3.5_scaffold00001	774278	MELO3C002031
CM3.5_scaffold00001	775596	MELO3C002032
CM3.5_scaffold00001	775688	MELO3C002032
CM3.5_scaffold00001	775894	MELO3C002032
CM3.5_scaffold00001	775923	MELO3C002032
CM3.5_scaffold00001	775991	MELO3C002032
CM3.5_scaffold00001	776130	MELO3C002032
CM3.5_scaffold00001	776206	MELO3C002032
CM3.5_scaffold00001	776382	MELO3C002032
CM3.5_scaffold00001	776479	MELO3C002032
CM3.5_scaffold00001	776537	MELO3C002032
CM3.5_scaffold00001	776770	MELO3C002032
CM3.5_scaffold00001	776986	MELO3C002032
CM3.5_scaffold00001	777122	MELO3C002032
CM3.5_scaffold00001	778064	MELO3C002033
CM3.5_scaffold00001	778079	MELO3C002033
CM3.5_scaffold00001	778195	MELO3C002033
CM3.5_scaffold00001	778230	MELO3C002033
CM3.5_scaffold00001	778338	MELO3C002033
CM3.5_scaffold00001	778353	MELO3C002033
CM3.5_scaffold00001	778370	MELO3C002033
CM3.5_scaffold00001	778425	MELO3C002033
CM3.5_scaffold00001	778967	MELO3C002033
CM3.5_scaffold00001	779013	MELO3C002033
CM3.5_scaffold00001	779551	MELO3C002033
CM3.5_scaffold00001	780051	MELO3C002033
CM3.5_scaffold00001	780092	MELO3C002033
CM3.5_scaffold00001	781238	MELO3C002033
CM3.5_scaffold00001	782260	MELO3C002033
CM3.5_scaffold00001	785980	MELO3C002034
CM3.5_scaffold00001	786082	MELO3C002034
CM3.5_scaffold00001	786134	MELO3C002034
CM3.5_scaffold00001	786375	MELO3C002034
CM3.5_scaffold00001	786410	MELO3C002034
CM3.5_scaffold00001	787220	MELO3C002034
CM3.5_scaffold00001	787993	MELO3C002034
CM3.5_scaffold00001	794659	MELO3C002035
CM3.5_scaffold00001	794680	MELO3C002035
CM3.5_scaffold00001	794688	MELO3C002035
CM3.5_scaffold00001	794693	MELO3C002035
CM3.5_scaffold00001	794709	MELO3C002035
CM3.5_scaffold00001	794712	MELO3C002035
CM3.5_scaffold00001	794723	MELO3C002035
CM3.5_scaffold00001	794724	MELO3C002035
CM3.5_scaffold00001	794737	MELO3C002035
CM3.5_scaffold00001	794751	MELO3C002035
CM3.5_scaffold00001	794758	MELO3C002035
CM3.5_scaffold00001	794759	MELO3C002035
CM3.5_scaffold00001	794776	MELO3C002035
CM3.5_scaffold00001	794778	MELO3C002035
CM3.5_scaffold00001	794789	MELO3C002035
CM3.5_scaffold00001	794795	MELO3C002035
CM3.5_scaffold00001	794797	MELO3C002035
CM3.5_scaffold00001	794799	MELO3C002035
CM3.5_scaffold00001	794805	MELO3C002035
CM3.5_scaffold00001	794815	MELO3C002035
CM3.5_scaffold00001	794817	MELO3C002035
CM3.5_scaffold00001	794823	MELO3C002035
CM3.5_scaffold00001	794827	MELO3C002035
CM3.5_scaffold00001	794830	MELO3C002035
CM3.5_scaffold00001	794836	MELO3C002035
CM3.5_scaffold00001	794839	MELO3C002035
CM3.5_scaffold00001	794841	MELO3C002035
CM3.5_scaffold00001	794842	MELO3C002035
CM3.5_scaffold00001	794843	MELO3C002035
CM3.5_scaffold00001	794849	MELO3C002035
CM3.5_scaffold00001	794851	MELO3C002035
CM3.5_scaffold00001	794855	MELO3C002035
CM3.5_scaffold00001	794857	MELO3C002035
CM3.5_scaffold00001	794865	MELO3C002035
CM3.5_scaffold00001	794867	MELO3C002035
CM3.5_scaffold00001	794870	MELO3C002035
CM3.5_scaffold00001	794874	MELO3C002035
CM3.5_scaffold00001	794879	MELO3C002035
CM3.5_scaffold00001	794890	MELO3C002035
CM3.5_scaffold00001	794895	MELO3C002035
CM3.5_scaffold00001	794896	MELO3C002035
CM3.5_scaffold00001	794898	MELO3C002035
CM3.5_scaffold00001	794914	MELO3C002035
CM3.5_scaffold00001	795313	MELO3C002035
CM3.5_scaffold00001	796648	MELO3C002035
CM3.5_scaffold00001	796659	MELO3C002035
CM3.5_scaffold00001	796662	MELO3C002035
CM3.5_scaffold00001	796666	MELO3C002035
CM3.5_scaffold00001	796669	MELO3C002035
CM3.5_scaffold00001	796673	MELO3C002035
CM3.5_scaffold00001	796684	MELO3C002035
CM3.5_scaffold00001	796686	MELO3C002035
CM3.5_scaffold00001	796689	MELO3C002035
CM3.5_scaffold00001	796694	MELO3C002035
CM3.5_scaffold00001	796698	MELO3C002035
CM3.5_scaffold00001	796704	MELO3C002035
CM3.5_scaffold00001	796712	MELO3C002035
CM3.5_scaffold00001	796714	MELO3C002035
CM3.5_scaffold00001	796716	MELO3C002035
CM3.5_scaffold00001	796720	MELO3C002035
CM3.5_scaffold00001	796735	MELO3C002035
CM3.5_scaffold00001	796736	MELO3C002035
CM3.5_scaffold00001	796737	MELO3C002035
CM3.5_scaffold00001	796751	MELO3C002035
CM3.5_scaffold00001	796763	MELO3C002035
CM3.5_scaffold00001	797430	MELO3C002036
CM3.5_scaffold00001	797448	MELO3C002036
CM3.5_scaffold00001	797454	MELO3C002036
CM3.5_scaffold00001	797459	MELO3C002036
CM3.5_scaffold00001	797464	MELO3C002036
CM3.5_scaffold00001	797468	MELO3C002036
CM3.5_scaffold00001	797480	MELO3C002036
CM3.5_scaffold00001	797500	MELO3C002036
CM3.5_scaffold00001	797503	MELO3C002036
CM3.5_scaffold00001	797515	MELO3C002036
CM3.5_scaffold00001	797524	MELO3C002036
CM3.5_scaffold00001	797549	MELO3C002036
CM3.5_scaffold00001	797564	MELO3C002036
CM3.5_scaffold00001	797629	MELO3C002036
CM3.5_scaffold00001	797682	MELO3C002036
CM3.5_scaffold00001	797695	MELO3C002036
CM3.5_scaffold00001	797697	MELO3C002036
CM3.5_scaffold00001	797700	MELO3C002036
CM3.5_scaffold00001	797702	MELO3C002036
CM3.5_scaffold00001	797714	MELO3C002036
CM3.5_scaffold00001	797721	MELO3C002036
CM3.5_scaffold00001	797728	MELO3C002036
CM3.5_scaffold00001	797729	MELO3C002036
CM3.5_scaffold00001	797732	MELO3C002036
CM3.5_scaffold00001	797736	MELO3C002036
CM3.5_scaffold00001	797738	MELO3C002036
CM3.5_scaffold00001	797739	MELO3C002036
CM3.5_scaffold00001	797741	MELO3C002036
CM3.5_scaffold00001	797772	MELO3C002036
CM3.5_scaffold00001	797795	MELO3C002036
CM3.5_scaffold00001	797803	MELO3C002036
CM3.5_scaffold00001	797808	MELO3C002036
CM3.5_scaffold00001	797822	MELO3C002036
CM3.5_scaffold00001	797831	MELO3C002036
CM3.5_scaffold00001	797835	MELO3C002036
CM3.5_scaffold00001	797837	MELO3C002036
CM3.5_scaffold00001	797839	MELO3C002036
CM3.5_scaffold00001	797843	MELO3C002036
CM3.5_scaffold00001	797847	MELO3C002036
CM3.5_scaffold00001	797849	MELO3C002036
CM3.5_scaffold00001	797856	MELO3C002036
CM3.5_scaffold00001	797860	MELO3C002036
CM3.5_scaffold00001	797870	MELO3C002036
CM3.5_scaffold00001	797871	MELO3C002036
CM3.5_scaffold00001	797873	MELO3C002036
CM3.5_scaffold00001	797875	MELO3C002036
CM3.5_scaffold00001	797886	MELO3C002036
CM3.5_scaffold00001	797911	MELO3C002036
CM3.5_scaffold00001	797931	MELO3C002036
CM3.5_scaffold00001	797939	MELO3C002036
CM3.5_scaffold00001	797941	MELO3C002036
CM3.5_scaffold00001	797945	MELO3C002036
CM3.5_scaffold00001	797951	MELO3C002036
CM3.5_scaffold00001	797956	MELO3C002036
CM3.5_scaffold00001	797957	MELO3C002036
CM3.5_scaffold00001	797963	MELO3C002036
CM3.5_scaffold00001	797967	MELO3C002036
CM3.5_scaffold00001	797981	MELO3C002036
CM3.5_scaffold00001	797984	MELO3C002036
CM3.5_scaffold00001	797986	MELO3C002036
CM3.5_scaffold00001	797987	MELO3C002036
CM3.5_scaffold00001	797990	MELO3C002036
CM3.5_scaffold00001	797993	MELO3C002036
CM3.5_scaffold00001	798000	MELO3C002036
CM3.5_scaffold00001	798002	MELO3C002036
CM3.5_scaffold00001	798005	MELO3C002036
CM3.5_scaffold00001	798010	MELO3C002036
CM3.5_scaffold00001	798027	MELO3C002036
CM3.5_scaffold00001	798073	MELO3C002036
CM3.5_scaffold00001	798084	MELO3C002036
CM3.5_scaffold00001	798086	MELO3C002036
CM3.5_scaffold00001	798089	MELO3C002036
CM3.5_scaffold00001	798099	MELO3C002036
CM3.5_scaffold00001	798108	MELO3C002036
CM3.5_scaffold00001	798139	MELO3C002036
CM3.5_scaffold00001	798151	MELO3C002036
CM3.5_scaffold00001	798154	MELO3C002036
CM3.5_scaffold00001	798158	MELO3C002036
CM3.5_scaffold00001	798163	MELO3C002036
CM3.5_scaffold00001	798171	MELO3C002036
CM3.5_scaffold00001	798177	MELO3C002036
CM3.5_scaffold00001	798179	MELO3C002036
CM3.5_scaffold00001	798182	MELO3C002036
CM3.5_scaffold00001	798185	MELO3C002036
CM3.5_scaffold00001	798189	MELO3C002036
CM3.5_scaffold00001	798210	MELO3C002036
CM3.5_scaffold00001	798223	MELO3C002036
CM3.5_scaffold00001	798240	MELO3C002036
CM3.5_scaffold00001	798824	MELO3C002037
CM3.5_scaffold00001	798864	MELO3C002037
CM3.5_scaffold00001	798919	MELO3C002037
CM3.5_scaffold00001	798924	MELO3C002037
CM3.5_scaffold00001	798931	MELO3C002037
CM3.5_scaffold00001	798933	MELO3C002037
CM3.5_scaffold00001	798939	MELO3C002037
CM3.5_scaffold00001	798946	MELO3C002037
CM3.5_scaffold00001	798976	MELO3C002037
CM3.5_scaffold00001	798986	MELO3C002037
CM3.5_scaffold00001	798997	MELO3C002037
CM3.5_scaffold00001	799010	MELO3C002037
CM3.5_scaffold00001	799013	MELO3C002037
CM3.5_scaffold00001	799014	MELO3C002037
CM3.5_scaffold00001	799020	MELO3C002037
CM3.5_scaffold00001	799023	MELO3C002037
CM3.5_scaffold00001	799031	MELO3C002037
CM3.5_scaffold00001	799036	MELO3C002037
CM3.5_scaffold00001	799054	MELO3C002037
CM3.5_scaffold00001	799056	MELO3C002037
CM3.5_scaffold00001	799060	MELO3C002037
CM3.5_scaffold00001	799074	MELO3C002037
CM3.5_scaffold00001	799076	MELO3C002037
CM3.5_scaffold00001	799102	MELO3C002037
CM3.5_scaffold00001	799116	MELO3C002037
CM3.5_scaffold00001	799117	MELO3C002037
CM3.5_scaffold00001	799121	MELO3C002037
CM3.5_scaffold00001	799122	MELO3C002037
CM3.5_scaffold00001	799123	MELO3C002037
CM3.5_scaffold00001	799133	MELO3C002037
CM3.5_scaffold00001	799142	MELO3C002037
CM3.5_scaffold00001	799151	MELO3C002037
CM3.5_scaffold00001	799152	MELO3C002037
CM3.5_scaffold00001	799155	MELO3C002037
CM3.5_scaffold00001	799156	MELO3C002037
CM3.5_scaffold00001	799158	MELO3C002037
CM3.5_scaffold00001	799160	MELO3C002037
CM3.5_scaffold00001	799161	MELO3C002037
CM3.5_scaffold00001	799162	MELO3C002037
CM3.5_scaffold00001	799167	MELO3C002037
CM3.5_scaffold00001	799176	MELO3C002037
CM3.5_scaffold00001	799178	MELO3C002037
CM3.5_scaffold00001	799187	MELO3C002037
CM3.5_scaffold00001	799196	MELO3C002037
CM3.5_scaffold00001	799204	MELO3C002037
CM3.5_scaffold00001	799205	MELO3C002037
CM3.5_scaffold00001	799207	MELO3C002037
CM3.5_scaffold00001	799215	MELO3C002037
CM3.5_scaffold00001	800648	MELO3C002037
CM3.5_scaffold00001	800717	MELO3C002037
CM3.5_scaffold00001	800790	MELO3C002037
CM3.5_scaffold00001	800805	MELO3C002037
CM3.5_scaffold00001	800819	MELO3C002037
CM3.5_scaffold00001	800821	MELO3C002037
CM3.5_scaffold00001	800822	MELO3C002037
CM3.5_scaffold00001	800826	MELO3C002037
CM3.5_scaffold00001	800829	MELO3C002037
CM3.5_scaffold00001	800832	MELO3C002037
CM3.5_scaffold00001	800834	MELO3C002037
CM3.5_scaffold00001	800842	MELO3C002037
CM3.5_scaffold00001	800843	MELO3C002037
CM3.5_scaffold00001	800850	MELO3C002037
CM3.5_scaffold00001	800864	MELO3C002037
CM3.5_scaffold00001	800901	MELO3C002037
CM3.5_scaffold00001	800908	MELO3C002037
CM3.5_scaffold00001	800918	MELO3C002037
CM3.5_scaffold00001	800949	MELO3C002037
CM3.5_scaffold00001	801027	MELO3C002037
CM3.5_scaffold00001	801041	MELO3C002037
CM3.5_scaffold00001	801050	MELO3C002037
CM3.5_scaffold00001	801055	MELO3C002037
CM3.5_scaffold00001	801140	MELO3C002037
CM3.5_scaffold00001	802290	MELO3C002038
CM3.5_scaffold00001	802658	MELO3C002038
CM3.5_scaffold00001	803996	MELO3C002039
CM3.5_scaffold00001	804248	MELO3C002039
CM3.5_scaffold00001	804321	MELO3C002039
CM3.5_scaffold00001	804379	MELO3C002039
CM3.5_scaffold00001	804649	MELO3C002039
CM3.5_scaffold00001	805142	MELO3C002039
CM3.5_scaffold00001	805877	MELO3C002039
CM3.5_scaffold00001	806033	MELO3C002039
CM3.5_scaffold00001	806277	MELO3C002039
CM3.5_scaffold00001	807514	MELO3C002039
CM3.5_scaffold00001	816012	MELO3C002040
CM3.5_scaffold00001	817653	MELO3C002040
CM3.5_scaffold00001	818063	MELO3C002040
CM3.5_scaffold00001	818232	MELO3C002040
CM3.5_scaffold00001	818355	MELO3C002040
CM3.5_scaffold00001	818361	MELO3C002040
CM3.5_scaffold00001	818417	MELO3C002040
CM3.5_scaffold00001	823179	MELO3C002041
CM3.5_scaffold00001	823208	MELO3C002041
CM3.5_scaffold00001	823245	MELO3C002041
CM3.5_scaffold00001	823385	MELO3C002041
CM3.5_scaffold00001	823460	MELO3C002041
CM3.5_scaffold00001	823826	MELO3C002041
CM3.5_scaffold00001	824670	MELO3C002041
CM3.5_scaffold00001	824677	MELO3C002041
CM3.5_scaffold00001	825668	MELO3C002041
CM3.5_scaffold00001	825709	MELO3C002041
CM3.5_scaffold00001	825719	MELO3C002041
CM3.5_scaffold00001	827614	MELO3C002041
CM3.5_scaffold00001	827734	MELO3C002041
CM3.5_scaffold00001	827751	MELO3C002041
CM3.5_scaffold00001	827829	MELO3C002041
CM3.5_scaffold00001	829632	MELO3C002042
CM3.5_scaffold00001	829661	MELO3C002042
CM3.5_scaffold00001	829691	MELO3C002042
CM3.5_scaffold00001	829764	MELO3C002042
CM3.5_scaffold00001	829813	MELO3C002042
CM3.5_scaffold00001	829814	MELO3C002042
CM3.5_scaffold00001	829899	MELO3C002042
CM3.5_scaffold00001	830195	MELO3C002042
CM3.5_scaffold00001	831083	MELO3C002042
CM3.5_scaffold00001	831468	MELO3C002042
CM3.5_scaffold00001	832104	MELO3C002042
CM3.5_scaffold00001	832360	MELO3C002042
CM3.5_scaffold00001	832915	MELO3C002042
CM3.5_scaffold00001	834127	MELO3C002042
CM3.5_scaffold00001	861444	MELO3C002044
CM3.5_scaffold00001	861879	MELO3C002045
CM3.5_scaffold00001	861965	MELO3C002045
CM3.5_scaffold00001	862597	MELO3C002045
CM3.5_scaffold00001	863871	MELO3C002045
CM3.5_scaffold00001	866333	MELO3C002045
CM3.5_scaffold00001	872252	MELO3C002047
CM3.5_scaffold00001	873066	MELO3C002047
CM3.5_scaffold00001	873069	MELO3C002047
CM3.5_scaffold00001	873123	MELO3C002047
CM3.5_scaffold00001	873162	MELO3C002047
CM3.5_scaffold00001	873292	MELO3C002047
CM3.5_scaffold00001	873607	MELO3C002047
CM3.5_scaffold00001	873662	MELO3C002047
CM3.5_scaffold00001	873756	MELO3C002047
CM3.5_scaffold00001	873794	MELO3C002047
CM3.5_scaffold00001	873812	MELO3C002047
CM3.5_scaffold00001	874005	MELO3C002047
CM3.5_scaffold00001	874024	MELO3C002047
CM3.5_scaffold00001	875553	MELO3C002048
CM3.5_scaffold00001	876282	MELO3C002048
CM3.5_scaffold00001	876835	MELO3C002048
CM3.5_scaffold00001	876964	MELO3C002048
CM3.5_scaffold00001	879371	MELO3C002048
CM3.5_scaffold00001	880179	MELO3C002048
CM3.5_scaffold00001	880563	MELO3C002048
CM3.5_scaffold00001	880827	MELO3C002048
CM3.5_scaffold00001	905246	MELO3C002050
CM3.5_scaffold00001	909304	MELO3C002052
CM3.5_scaffold00001	909342	MELO3C002052
CM3.5_scaffold00001	909370	MELO3C002052
CM3.5_scaffold00001	909433	MELO3C002052
CM3.5_scaffold00001	909444	MELO3C002052
CM3.5_scaffold00001	909511	MELO3C002052
CM3.5_scaffold00001	909514	MELO3C002052
CM3.5_scaffold00001	909615	MELO3C002052
CM3.5_scaffold00001	909693	MELO3C002052
CM3.5_scaffold00001	910256	MELO3C002052
CM3.5_scaffold00001	910460	MELO3C002052
CM3.5_scaffold00001	910585	MELO3C002052
CM3.5_scaffold00001	910714	MELO3C002052
CM3.5_scaffold00001	911249	MELO3C002052
CM3.5_scaffold00001	911551	MELO3C002052
CM3.5_scaffold00001	914097	MELO3C002054
CM3.5_scaffold00001	914223	MELO3C002054
CM3.5_scaffold00001	914225	MELO3C002054
CM3.5_scaffold00001	914240	MELO3C002054
CM3.5_scaffold00001	914344	MELO3C002054
CM3.5_scaffold00001	914354	MELO3C002054
CM3.5_scaffold00001	914431	MELO3C002054
CM3.5_scaffold00001	914636	MELO3C002054
CM3.5_scaffold00001	914642	MELO3C002054
CM3.5_scaffold00001	914646	MELO3C002054
CM3.5_scaffold00001	915670	MELO3C002054
CM3.5_scaffold00001	916166	MELO3C002054
CM3.5_scaffold00001	916973	MELO3C002055
CM3.5_scaffold00001	923372	MELO3C002056
CM3.5_scaffold00001	923831	MELO3C002056
CM3.5_scaffold00001	924042	MELO3C002056
CM3.5_scaffold00001	925042	MELO3C002056
CM3.5_scaffold00001	925435	MELO3C002056
CM3.5_scaffold00001	925661	MELO3C002056
CM3.5_scaffold00001	927116	MELO3C002057
CM3.5_scaffold00001	927172	MELO3C002057
CM3.5_scaffold00001	927177	MELO3C002057
CM3.5_scaffold00001	927461	MELO3C002057
CM3.5_scaffold00001	927806	MELO3C002057
CM3.5_scaffold00001	927926	MELO3C002057
CM3.5_scaffold00001	928073	MELO3C002057
CM3.5_scaffold00001	928251	MELO3C002057
CM3.5_scaffold00001	928354	MELO3C002057
CM3.5_scaffold00001	928386	MELO3C002057
CM3.5_scaffold00001	928507	MELO3C002057
CM3.5_scaffold00001	928508	MELO3C002057
CM3.5_scaffold00001	928592	MELO3C002057
CM3.5_scaffold00001	929026	MELO3C002057
CM3.5_scaffold00001	929903	MELO3C002057
CM3.5_scaffold00001	930099	MELO3C002057
CM3.5_scaffold00001	936325	MELO3C002058
CM3.5_scaffold00001	937142	MELO3C002058
CM3.5_scaffold00001	937333	MELO3C002058
CM3.5_scaffold00001	937409	MELO3C002058
CM3.5_scaffold00001	937526	MELO3C002058
CM3.5_scaffold00001	937833	MELO3C002058
CM3.5_scaffold00001	937943	MELO3C002058
CM3.5_scaffold00001	938958	MELO3C002058
CM3.5_scaffold00001	939122	MELO3C002058
CM3.5_scaffold00001	939306	MELO3C002058
CM3.5_scaffold00001	951706	MELO3C002060
CM3.5_scaffold00001	951742	MELO3C002060
CM3.5_scaffold00001	951781	MELO3C002060
CM3.5_scaffold00001	951782	MELO3C002060
CM3.5_scaffold00001	952082	MELO3C002060
CM3.5_scaffold00001	952092	MELO3C002060
CM3.5_scaffold00001	952118	MELO3C002060
CM3.5_scaffold00001	952430	MELO3C002060
CM3.5_scaffold00001	952458	MELO3C002060
CM3.5_scaffold00001	952464	MELO3C002060
CM3.5_scaffold00001	952790	MELO3C002060
CM3.5_scaffold00001	952801	MELO3C002060
CM3.5_scaffold00001	952811	MELO3C002060
CM3.5_scaffold00001	952812	MELO3C002060
CM3.5_scaffold00001	952814	MELO3C002060
CM3.5_scaffold00001	952828	MELO3C002060
CM3.5_scaffold00001	952844	MELO3C002060
CM3.5_scaffold00001	952859	MELO3C002060
CM3.5_scaffold00001	952930	MELO3C002060
CM3.5_scaffold00001	952972	MELO3C002060
CM3.5_scaffold00001	953001	MELO3C002060
CM3.5_scaffold00001	954197	MELO3C002061
CM3.5_scaffold00001	954320	MELO3C002061
CM3.5_scaffold00001	954331	MELO3C002061
CM3.5_scaffold00001	954357	MELO3C002061
CM3.5_scaffold00001	955451	MELO3C002061
CM3.5_scaffold00001	955904	MELO3C002061
CM3.5_scaffold00001	956543	MELO3C002061
CM3.5_scaffold00001	957105	MELO3C002061
CM3.5_scaffold00001	957148	MELO3C002061
CM3.5_scaffold00001	957157	MELO3C002061
CM3.5_scaffold00001	957184	MELO3C002061
CM3.5_scaffold00001	957378	MELO3C002061
CM3.5_scaffold00001	957392	MELO3C002061
CM3.5_scaffold00001	957431	MELO3C002061
CM3.5_scaffold00001	960088	MELO3C002063
CM3.5_scaffold00001	960098	MELO3C002063
CM3.5_scaffold00001	960135	MELO3C002063
CM3.5_scaffold00001	960138	MELO3C002063
CM3.5_scaffold00001	960142	MELO3C002063
CM3.5_scaffold00001	960154	MELO3C002063
CM3.5_scaffold00001	960156	MELO3C002063
CM3.5_scaffold00001	960158	MELO3C002063
CM3.5_scaffold00001	960167	MELO3C002063
CM3.5_scaffold00001	960169	MELO3C002063
CM3.5_scaffold00001	960174	MELO3C002063
CM3.5_scaffold00001	960179	MELO3C002063
CM3.5_scaffold00001	960193	MELO3C002063
CM3.5_scaffold00001	960206	MELO3C002063
CM3.5_scaffold00001	960221	MELO3C002063
CM3.5_scaffold00001	960223	MELO3C002063
CM3.5_scaffold00001	960226	MELO3C002063
CM3.5_scaffold00001	960228	MELO3C002063
CM3.5_scaffold00001	960232	MELO3C002063
CM3.5_scaffold00001	960248	MELO3C002063
CM3.5_scaffold00001	960253	MELO3C002063
CM3.5_scaffold00001	960257	MELO3C002063
CM3.5_scaffold00001	960259	MELO3C002063
CM3.5_scaffold00001	960262	MELO3C002063
CM3.5_scaffold00001	960278	MELO3C002063
CM3.5_scaffold00001	960303	MELO3C002063
CM3.5_scaffold00001	960310	MELO3C002063
CM3.5_scaffold00001	960314	MELO3C002063
CM3.5_scaffold00001	960316	MELO3C002063
CM3.5_scaffold00001	960320	MELO3C002063
CM3.5_scaffold00001	960326	MELO3C002063
CM3.5_scaffold00001	960350	MELO3C002063
CM3.5_scaffold00001	960360	MELO3C002063
CM3.5_scaffold00001	960362	MELO3C002063
CM3.5_scaffold00001	960366	MELO3C002063
CM3.5_scaffold00001	960387	MELO3C002063
CM3.5_scaffold00001	960394	MELO3C002063
CM3.5_scaffold00001	960397	MELO3C002063
CM3.5_scaffold00001	960401	MELO3C002063
CM3.5_scaffold00001	960597	MELO3C002063
CM3.5_scaffold00001	960598	MELO3C002063
CM3.5_scaffold00001	960605	MELO3C002063
CM3.5_scaffold00001	960607	MELO3C002063
CM3.5_scaffold00001	960618	MELO3C002063
CM3.5_scaffold00001	960642	MELO3C002063
CM3.5_scaffold00001	960775	MELO3C002063
CM3.5_scaffold00001	960797	MELO3C002063
CM3.5_scaffold00001	960839	MELO3C002063
CM3.5_scaffold00001	960848	MELO3C002063
CM3.5_scaffold00001	960860	MELO3C002063
CM3.5_scaffold00001	961105	MELO3C002063
CM3.5_scaffold00001	961116	MELO3C002063
CM3.5_scaffold00001	961118	MELO3C002063
CM3.5_scaffold00001	961135	MELO3C002063
CM3.5_scaffold00001	961165	MELO3C002063
CM3.5_scaffold00001	961194	MELO3C002063
CM3.5_scaffold00001	961220	MELO3C002063
CM3.5_scaffold00001	961829	MELO3C002063
CM3.5_scaffold00001	961843	MELO3C002063
CM3.5_scaffold00001	961853	MELO3C002063
CM3.5_scaffold00001	961855	MELO3C002063
CM3.5_scaffold00001	961857	MELO3C002063
CM3.5_scaffold00001	961858	MELO3C002063
CM3.5_scaffold00001	961863	MELO3C002063
CM3.5_scaffold00001	961867	MELO3C002063
CM3.5_scaffold00001	962061	MELO3C002063
CM3.5_scaffold00001	962086	MELO3C002063
CM3.5_scaffold00001	962137	MELO3C002063
CM3.5_scaffold00001	962212	MELO3C002063
CM3.5_scaffold00001	962252	MELO3C002063
CM3.5_scaffold00001	962256	MELO3C002063
CM3.5_scaffold00001	962276	MELO3C002063
CM3.5_scaffold00001	962776	MELO3C002064
CM3.5_scaffold00001	962930	MELO3C002064
CM3.5_scaffold00001	978672	MELO3C002065
CM3.5_scaffold00001	978772	MELO3C002065
CM3.5_scaffold00001	978792	MELO3C002065
CM3.5_scaffold00001	978825	MELO3C002065
CM3.5_scaffold00001	978969	MELO3C002065
CM3.5_scaffold00001	979068	MELO3C002065
CM3.5_scaffold00001	997386	MELO3C002066
CM3.5_scaffold00001	1001634	MELO3C002067
CM3.5_scaffold00001	1001684	MELO3C002067
CM3.5_scaffold00001	1001762	MELO3C002067
CM3.5_scaffold00001	1001900	MELO3C002067
CM3.5_scaffold00001	1001937	MELO3C002067
CM3.5_scaffold00001	1001992	MELO3C002067
CM3.5_scaffold00001	1002119	MELO3C002067
CM3.5_scaffold00001	1002913	MELO3C002067
CM3.5_scaffold00001	1003917	MELO3C002067
CM3.5_scaffold00001	1004095	MELO3C002067
CM3.5_scaffold00001	1005340	MELO3C002067
CM3.5_scaffold00001	1005820	MELO3C002067
CM3.5_scaffold00001	1005855	MELO3C002067
CM3.5_scaffold00001	1005867	MELO3C002067
CM3.5_scaffold00001	1005922	MELO3C002067
CM3.5_scaffold00001	1005992	MELO3C002067
CM3.5_scaffold00001	1006036	MELO3C002067
CM3.5_scaffold00001	1008436	MELO3C002069
CM3.5_scaffold00001	1010077	MELO3C002069
CM3.5_scaffold00001	1010484	MELO3C002069
CM3.5_scaffold00001	1011096	MELO3C002069
CM3.5_scaffold00001	1011365	MELO3C002069
CM3.5_scaffold00001	1011627	MELO3C002069
CM3.5_scaffold00001	1012103	MELO3C002069
CM3.5_scaffold00001	1013444	MELO3C002069
CM3.5_scaffold00001	1013487	MELO3C002069
CM3.5_scaffold00001	1013514	MELO3C002069
CM3.5_scaffold00001	1013613	MELO3C002069
CM3.5_scaffold00001	1014241	MELO3C002070
CM3.5_scaffold00001	1014242	MELO3C002070
CM3.5_scaffold00001	1014280	MELO3C002070
CM3.5_scaffold00001	1014290	MELO3C002070
CM3.5_scaffold00001	1014302	MELO3C002070
CM3.5_scaffold00001	1014323	MELO3C002070
CM3.5_scaffold00001	1014325	MELO3C002070
CM3.5_scaffold00001	1014326	MELO3C002070
CM3.5_scaffold00001	1014335	MELO3C002070
CM3.5_scaffold00001	1014344	MELO3C002070
CM3.5_scaffold00001	1014346	MELO3C002070
CM3.5_scaffold00001	1014348	MELO3C002070
CM3.5_scaffold00001	1014356	MELO3C002070
CM3.5_scaffold00001	1014371	MELO3C002070
CM3.5_scaffold00001	1014374	MELO3C002070
CM3.5_scaffold00001	1014381	MELO3C002070
CM3.5_scaffold00001	1014386	MELO3C002070
CM3.5_scaffold00001	1014392	MELO3C002070
CM3.5_scaffold00001	1014393	MELO3C002070
CM3.5_scaffold00001	1014395	MELO3C002070
CM3.5_scaffold00001	1014396	MELO3C002070
CM3.5_scaffold00001	1014401	MELO3C002070
CM3.5_scaffold00001	1014404	MELO3C002070
CM3.5_scaffold00001	1014406	MELO3C002070
CM3.5_scaffold00001	1014416	MELO3C002070
CM3.5_scaffold00001	1014418	MELO3C002070
CM3.5_scaffold00001	1014423	MELO3C002070
CM3.5_scaffold00001	1014851	MELO3C002070
CM3.5_scaffold00001	1014882	MELO3C002070
CM3.5_scaffold00001	1014889	MELO3C002070
CM3.5_scaffold00001	1014902	MELO3C002070
CM3.5_scaffold00001	1014918	MELO3C002070
CM3.5_scaffold00001	1014922	MELO3C002070
CM3.5_scaffold00001	1014926	MELO3C002070
CM3.5_scaffold00001	1014938	MELO3C002070
CM3.5_scaffold00001	1014940	MELO3C002070
CM3.5_scaffold00001	1014948	MELO3C002070
CM3.5_scaffold00001	1014951	MELO3C002070
CM3.5_scaffold00001	1014958	MELO3C002070
CM3.5_scaffold00001	1014962	MELO3C002070
CM3.5_scaffold00001	1014968	MELO3C002070
CM3.5_scaffold00001	1014969	MELO3C002070
CM3.5_scaffold00001	1014976	MELO3C002070
CM3.5_scaffold00001	1014984	MELO3C002070
CM3.5_scaffold00001	1014995	MELO3C002070
CM3.5_scaffold00001	1014996	MELO3C002070
CM3.5_scaffold00001	1015002	MELO3C002070
CM3.5_scaffold00001	1015014	MELO3C002070
CM3.5_scaffold00001	1015015	MELO3C002070
CM3.5_scaffold00001	1015019	MELO3C002070
CM3.5_scaffold00001	1015022	MELO3C002070
CM3.5_scaffold00001	1015026	MELO3C002070
CM3.5_scaffold00001	1015027	MELO3C002070
CM3.5_scaffold00001	1015034	MELO3C002070
CM3.5_scaffold00001	1015051	MELO3C002070
CM3.5_scaffold00001	1015054	MELO3C002070
CM3.5_scaffold00001	1015058	MELO3C002070
CM3.5_scaffold00001	1015064	MELO3C002070
CM3.5_scaffold00001	1015067	MELO3C002070
CM3.5_scaffold00001	1015070	MELO3C002070
CM3.5_scaffold00001	1015117	MELO3C002070
CM3.5_scaffold00001	1015128	MELO3C002070
CM3.5_scaffold00001	1015137	MELO3C002070
CM3.5_scaffold00001	1015143	MELO3C002070
CM3.5_scaffold00001	1015148	MELO3C002070
CM3.5_scaffold00001	1015149	MELO3C002070
CM3.5_scaffold00001	1015153	MELO3C002070
CM3.5_scaffold00001	1015156	MELO3C002070
CM3.5_scaffold00001	1015168	MELO3C002070
CM3.5_scaffold00001	1015170	MELO3C002070
CM3.5_scaffold00001	1015177	MELO3C002070
CM3.5_scaffold00001	1015191	MELO3C002070
CM3.5_scaffold00001	1015193	MELO3C002070
CM3.5_scaffold00001	1015203	MELO3C002070
CM3.5_scaffold00001	1015216	MELO3C002070
CM3.5_scaffold00001	1015220	MELO3C002070
CM3.5_scaffold00001	1015226	MELO3C002070
CM3.5_scaffold00001	1015239	MELO3C002070
CM3.5_scaffold00001	1015254	MELO3C002070
CM3.5_scaffold00001	1015262	MELO3C002070
CM3.5_scaffold00001	1015268	MELO3C002070
CM3.5_scaffold00001	1015276	MELO3C002070
CM3.5_scaffold00001	1015284	MELO3C002070
CM3.5_scaffold00001	1015286	MELO3C002070
CM3.5_scaffold00001	1015289	MELO3C002070
CM3.5_scaffold00001	1015300	MELO3C002070
CM3.5_scaffold00001	1015318	MELO3C002070
CM3.5_scaffold00001	1015319	MELO3C002070
CM3.5_scaffold00001	1015325	MELO3C002070
CM3.5_scaffold00001	1015341	MELO3C002070
CM3.5_scaffold00001	1015351	MELO3C002070
CM3.5_scaffold00001	1015367	MELO3C002070
CM3.5_scaffold00001	1015371	MELO3C002070
CM3.5_scaffold00001	1015373	MELO3C002070
CM3.5_scaffold00001	1015376	MELO3C002070
CM3.5_scaffold00001	1015403	MELO3C002070
CM3.5_scaffold00001	1015416	MELO3C002070
CM3.5_scaffold00001	1015423	MELO3C002070
CM3.5_scaffold00001	1015427	MELO3C002070
CM3.5_scaffold00001	1015428	MELO3C002070
CM3.5_scaffold00001	1015433	MELO3C002070
CM3.5_scaffold00001	1015438	MELO3C002070
CM3.5_scaffold00001	1015446	MELO3C002070
CM3.5_scaffold00001	1015447	MELO3C002070
CM3.5_scaffold00001	1015460	MELO3C002070
CM3.5_scaffold00001	1015472	MELO3C002070
CM3.5_scaffold00001	1015484	MELO3C002070
CM3.5_scaffold00001	1015489	MELO3C002070
CM3.5_scaffold00001	1015490	MELO3C002070
CM3.5_scaffold00001	1015494	MELO3C002070
CM3.5_scaffold00001	1015503	MELO3C002070
CM3.5_scaffold00001	1015509	MELO3C002070
CM3.5_scaffold00001	1015532	MELO3C002070
CM3.5_scaffold00001	1015556	MELO3C002070
CM3.5_scaffold00001	1015562	MELO3C002070
CM3.5_scaffold00001	1015586	MELO3C002070
CM3.5_scaffold00001	1015589	MELO3C002070
CM3.5_scaffold00001	1015593	MELO3C002070
CM3.5_scaffold00001	1015597	MELO3C002070
CM3.5_scaffold00001	1015655	MELO3C002070
CM3.5_scaffold00001	1018001	MELO3C002071
CM3.5_scaffold00001	1018064	MELO3C002071
CM3.5_scaffold00001	1018267	MELO3C002071
CM3.5_scaffold00001	1018307	MELO3C002071
CM3.5_scaffold00001	1018367	MELO3C002071
CM3.5_scaffold00001	1021046	MELO3C002072
CM3.5_scaffold00001	1021251	MELO3C002072
CM3.5_scaffold00001	1022915	MELO3C002072
CM3.5_scaffold00001	1022935	MELO3C002072
CM3.5_scaffold00001	1024759	MELO3C002073
CM3.5_scaffold00001	1024846	MELO3C002073
CM3.5_scaffold00001	1025160	MELO3C002073
CM3.5_scaffold00001	1025445	MELO3C002073
CM3.5_scaffold00001	1032323	MELO3C002074
CM3.5_scaffold00001	1032372	MELO3C002074
CM3.5_scaffold00001	1032736	MELO3C002074
CM3.5_scaffold00001	1032824	MELO3C002074
CM3.5_scaffold00001	1032950	MELO3C002074
CM3.5_scaffold00001	1032986	MELO3C002074
CM3.5_scaffold00001	1052735	MELO3C002075
CM3.5_scaffold00001	1052846	MELO3C002075
CM3.5_scaffold00001	1053078	MELO3C002075
CM3.5_scaffold00001	1053183	MELO3C002075
CM3.5_scaffold00001	1053450	MELO3C002075
CM3.5_scaffold00001	1053476	MELO3C002075
CM3.5_scaffold00001	1053557	MELO3C002075
CM3.5_scaffold00001	1053593	MELO3C002075
CM3.5_scaffold00001	1053636	MELO3C002075
CM3.5_scaffold00001	1053673	MELO3C002075
CM3.5_scaffold00001	1053682	MELO3C002075
CM3.5_scaffold00001	1079271	MELO3C002077
CM3.5_scaffold00001	1079413	MELO3C002077
CM3.5_scaffold00001	1079503	MELO3C002077
CM3.5_scaffold00001	1079660	MELO3C002077
CM3.5_scaffold00001	1079691	MELO3C002077
CM3.5_scaffold00001	1079756	MELO3C002077
CM3.5_scaffold00001	1079927	MELO3C002077
CM3.5_scaffold00001	1080227	MELO3C002077
CM3.5_scaffold00001	1080305	MELO3C002077
CM3.5_scaffold00001	1080497	MELO3C002077
CM3.5_scaffold00001	1080777	MELO3C002077
CM3.5_scaffold00001	1081916	MELO3C002077
CM3.5_scaffold00001	1082211	MELO3C002077
CM3.5_scaffold00001	1082233	MELO3C002077
CM3.5_scaffold00001	1082797	MELO3C002077
CM3.5_scaffold00001	1082860	MELO3C002077
CM3.5_scaffold00001	1083027	MELO3C002077
CM3.5_scaffold00001	1083127	MELO3C002077
CM3.5_scaffold00001	1083373	MELO3C002077
CM3.5_scaffold00001	1083413	MELO3C002077
CM3.5_scaffold00001	1083542	MELO3C002077
CM3.5_scaffold00001	1083608	MELO3C002077
CM3.5_scaffold00001	1088483	MELO3C002078
CM3.5_scaffold00001	1088522	MELO3C002078
CM3.5_scaffold00001	1088524	MELO3C002078
CM3.5_scaffold00001	1088539	MELO3C002078
CM3.5_scaffold00001	1088542	MELO3C002078
CM3.5_scaffold00001	1088757	MELO3C002078
CM3.5_scaffold00001	1088794	MELO3C002078
CM3.5_scaffold00001	1089628	MELO3C002078
CM3.5_scaffold00001	1089691	MELO3C002078
CM3.5_scaffold00001	1089985	MELO3C002078
CM3.5_scaffold00001	1090582	MELO3C002078
CM3.5_scaffold00001	1090583	MELO3C002078
CM3.5_scaffold00001	1090591	MELO3C002078
CM3.5_scaffold00001	1090597	MELO3C002078
CM3.5_scaffold00001	1090598	MELO3C002078
CM3.5_scaffold00001	1090601	MELO3C002078
CM3.5_scaffold00001	1090608	MELO3C002078
CM3.5_scaffold00001	1090612	MELO3C002078
CM3.5_scaffold00001	1090615	MELO3C002078
CM3.5_scaffold00001	1090618	MELO3C002078
CM3.5_scaffold00001	1090619	MELO3C002078
CM3.5_scaffold00001	1090621	MELO3C002078
CM3.5_scaffold00001	1090623	MELO3C002078
CM3.5_scaffold00001	1090629	MELO3C002078
CM3.5_scaffold00001	1090631	MELO3C002078
CM3.5_scaffold00001	1090636	MELO3C002078
CM3.5_scaffold00001	1090637	MELO3C002078
CM3.5_scaffold00001	1090644	MELO3C002078
CM3.5_scaffold00001	1090645	MELO3C002078
CM3.5_scaffold00001	1090646	MELO3C002078
CM3.5_scaffold00001	1090647	MELO3C002078
CM3.5_scaffold00001	1090657	MELO3C002078
CM3.5_scaffold00001	1090658	MELO3C002078
CM3.5_scaffold00001	1090669	MELO3C002078
CM3.5_scaffold00001	1090684	MELO3C002078
CM3.5_scaffold00001	1090688	MELO3C002078
CM3.5_scaffold00001	1090836	MELO3C002078
CM3.5_scaffold00001	1090838	MELO3C002078
CM3.5_scaffold00001	1090841	MELO3C002078
CM3.5_scaffold00001	1090842	MELO3C002078
CM3.5_scaffold00001	1090843	MELO3C002078
CM3.5_scaffold00001	1090847	MELO3C002078
CM3.5_scaffold00001	1090848	MELO3C002078
CM3.5_scaffold00001	1090850	MELO3C002078
CM3.5_scaffold00001	1090851	MELO3C002078
CM3.5_scaffold00001	1090853	MELO3C002078
CM3.5_scaffold00001	1090855	MELO3C002078
CM3.5_scaffold00001	1090857	MELO3C002078
CM3.5_scaffold00001	1090858	MELO3C002078
CM3.5_scaffold00001	1090859	MELO3C002078
CM3.5_scaffold00001	1090861	MELO3C002078
CM3.5_scaffold00001	1090862	MELO3C002078
CM3.5_scaffold00001	1090864	MELO3C002078
CM3.5_scaffold00001	1090865	MELO3C002078
CM3.5_scaffold00001	1090868	MELO3C002078
CM3.5_scaffold00001	1090869	MELO3C002078
CM3.5_scaffold00001	1090871	MELO3C002078
CM3.5_scaffold00001	1090877	MELO3C002078
CM3.5_scaffold00001	1090878	MELO3C002078
CM3.5_scaffold00001	1090879	MELO3C002078
CM3.5_scaffold00001	1090881	MELO3C002078
CM3.5_scaffold00001	1090883	MELO3C002078
CM3.5_scaffold00001	1090886	MELO3C002078
CM3.5_scaffold00001	1090887	MELO3C002078
CM3.5_scaffold00001	1090889	MELO3C002078
CM3.5_scaffold00001	1090891	MELO3C002078
CM3.5_scaffold00001	1090892	MELO3C002078
CM3.5_scaffold00001	1090894	MELO3C002078
CM3.5_scaffold00001	1090895	MELO3C002078
CM3.5_scaffold00001	1090896	MELO3C002078
CM3.5_scaffold00001	1090898	MELO3C002078
CM3.5_scaffold00001	1090900	MELO3C002078
CM3.5_scaffold00001	1090905	MELO3C002078
CM3.5_scaffold00001	1090910	MELO3C002078
CM3.5_scaffold00001	1090914	MELO3C002078
CM3.5_scaffold00001	1090915	MELO3C002078
CM3.5_scaffold00001	1090916	MELO3C002078
CM3.5_scaffold00001	1090917	MELO3C002078
CM3.5_scaffold00001	1090919	MELO3C002078
CM3.5_scaffold00001	1090921	MELO3C002078
CM3.5_scaffold00001	1090922	MELO3C002078
CM3.5_scaffold00001	1090923	MELO3C002078
CM3.5_scaffold00001	1090924	MELO3C002078
CM3.5_scaffold00001	1090926	MELO3C002078
CM3.5_scaffold00001	1090928	MELO3C002078
CM3.5_scaffold00001	1090931	MELO3C002078
CM3.5_scaffold00001	1090933	MELO3C002078
CM3.5_scaffold00001	1090936	MELO3C002078
CM3.5_scaffold00001	1090940	MELO3C002078
CM3.5_scaffold00001	1090944	MELO3C002078
CM3.5_scaffold00001	1090945	MELO3C002078
CM3.5_scaffold00001	1090946	MELO3C002078
CM3.5_scaffold00001	1090948	MELO3C002078
CM3.5_scaffold00001	1090951	MELO3C002078
CM3.5_scaffold00001	1090954	MELO3C002078
CM3.5_scaffold00001	1090959	MELO3C002078
CM3.5_scaffold00001	1090961	MELO3C002078
CM3.5_scaffold00001	1090962	MELO3C002078
CM3.5_scaffold00001	1090964	MELO3C002078
CM3.5_scaffold00001	1090965	MELO3C002078
CM3.5_scaffold00001	1090967	MELO3C002078
CM3.5_scaffold00001	1090972	MELO3C002078
CM3.5_scaffold00001	1090981	MELO3C002078
CM3.5_scaffold00001	1090983	MELO3C002078
CM3.5_scaffold00001	1091004	MELO3C002078
CM3.5_scaffold00001	1091006	MELO3C002078
CM3.5_scaffold00001	1091010	MELO3C002078
CM3.5_scaffold00001	1091019	MELO3C002078
CM3.5_scaffold00001	1091023	MELO3C002078
CM3.5_scaffold00001	1091025	MELO3C002078
CM3.5_scaffold00001	1091026	MELO3C002078
CM3.5_scaffold00001	1091027	MELO3C002078
CM3.5_scaffold00001	1091031	MELO3C002078
CM3.5_scaffold00001	1091033	MELO3C002078
CM3.5_scaffold00001	1091037	MELO3C002078
CM3.5_scaffold00001	1091038	MELO3C002078
CM3.5_scaffold00001	1091041	MELO3C002078
CM3.5_scaffold00001	1091043	MELO3C002078
CM3.5_scaffold00001	1091045	MELO3C002078
CM3.5_scaffold00001	1091049	MELO3C002078
CM3.5_scaffold00001	1091051	MELO3C002078
CM3.5_scaffold00001	1091052	MELO3C002078
CM3.5_scaffold00001	1091057	MELO3C002078
CM3.5_scaffold00001	1091058	MELO3C002078
CM3.5_scaffold00001	1091064	MELO3C002078
CM3.5_scaffold00001	1091065	MELO3C002078
CM3.5_scaffold00001	1091068	MELO3C002078
CM3.5_scaffold00001	1091074	MELO3C002078
CM3.5_scaffold00001	1091075	MELO3C002078
CM3.5_scaffold00001	1091078	MELO3C002078
CM3.5_scaffold00001	1091079	MELO3C002078
CM3.5_scaffold00001	1091081	MELO3C002078
CM3.5_scaffold00001	1091082	MELO3C002078
CM3.5_scaffold00001	1091085	MELO3C002078
CM3.5_scaffold00001	1091087	MELO3C002078
CM3.5_scaffold00001	1091097	MELO3C002078
CM3.5_scaffold00001	1091101	MELO3C002078
CM3.5_scaffold00001	1091102	MELO3C002078
CM3.5_scaffold00001	1091104	MELO3C002078
CM3.5_scaffold00001	1091106	MELO3C002078
CM3.5_scaffold00001	1091112	MELO3C002078
CM3.5_scaffold00001	1091113	MELO3C002078
CM3.5_scaffold00001	1091115	MELO3C002078
CM3.5_scaffold00001	1091121	MELO3C002078
CM3.5_scaffold00001	1091124	MELO3C002078
CM3.5_scaffold00001	1091126	MELO3C002078
CM3.5_scaffold00001	1091131	MELO3C002078
CM3.5_scaffold00001	1091134	MELO3C002078
CM3.5_scaffold00001	1091135	MELO3C002078
CM3.5_scaffold00001	1091142	MELO3C002078
CM3.5_scaffold00001	1091148	MELO3C002078
CM3.5_scaffold00001	1091155	MELO3C002078
CM3.5_scaffold00001	1091159	MELO3C002078
CM3.5_scaffold00001	1091160	MELO3C002078
CM3.5_scaffold00001	1091163	MELO3C002078
CM3.5_scaffold00001	1091166	MELO3C002078
CM3.5_scaffold00001	1091171	MELO3C002078
CM3.5_scaffold00001	1091186	MELO3C002078
CM3.5_scaffold00001	1091200	MELO3C002078
CM3.5_scaffold00001	1091205	MELO3C002078
CM3.5_scaffold00001	1091208	MELO3C002078
CM3.5_scaffold00001	1091212	MELO3C002078
CM3.5_scaffold00001	1093220	MELO3C002079
CM3.5_scaffold00001	1093667	MELO3C002079
CM3.5_scaffold00001	1093822	MELO3C002079
CM3.5_scaffold00001	1094110	MELO3C002079
CM3.5_scaffold00001	1094151	MELO3C002079
CM3.5_scaffold00001	1094353	MELO3C002079
CM3.5_scaffold00001	1094476	MELO3C002079
CM3.5_scaffold00001	1094711	MELO3C002079
CM3.5_scaffold00001	1094815	MELO3C002079
CM3.5_scaffold00001	1094834	MELO3C002079
CM3.5_scaffold00001	1094837	MELO3C002079
CM3.5_scaffold00001	1094966	MELO3C002079
CM3.5_scaffold00001	1100193	MELO3C002080
CM3.5_scaffold00001	1100329	MELO3C002080
CM3.5_scaffold00001	1100532	MELO3C002080
CM3.5_scaffold00001	1100654	MELO3C002080
CM3.5_scaffold00001	1100718	MELO3C002080
CM3.5_scaffold00001	1102438	MELO3C002080
CM3.5_scaffold00001	1104787	MELO3C002081
CM3.5_scaffold00001	1104798	MELO3C002081
CM3.5_scaffold00001	1104834	MELO3C002081
CM3.5_scaffold00001	1104868	MELO3C002081
CM3.5_scaffold00001	1105002	MELO3C002081
CM3.5_scaffold00001	1106314	MELO3C002081
CM3.5_scaffold00001	1120072	MELO3C002082
CM3.5_scaffold00001	1120592	MELO3C002082
CM3.5_scaffold00001	1120645	MELO3C002082
CM3.5_scaffold00001	1120676	MELO3C002082
CM3.5_scaffold00001	1122193	MELO3C002082
CM3.5_scaffold00001	1122604	MELO3C002082
CM3.5_scaffold00001	1122743	MELO3C002082
CM3.5_scaffold00001	1122794	MELO3C002082
CM3.5_scaffold00001	1122997	MELO3C002082
CM3.5_scaffold00001	1123512	MELO3C002082
CM3.5_scaffold00001	1125559	MELO3C002082
CM3.5_scaffold00001	1135982	MELO3C002083
CM3.5_scaffold00001	1136026	MELO3C002083
CM3.5_scaffold00001	1136027	MELO3C002083
CM3.5_scaffold00001	1136031	MELO3C002083
CM3.5_scaffold00001	1136082	MELO3C002083
CM3.5_scaffold00001	1136256	MELO3C002083
CM3.5_scaffold00001	1136336	MELO3C002083
CM3.5_scaffold00001	1136389	MELO3C002083
CM3.5_scaffold00001	1136445	MELO3C002083
CM3.5_scaffold00001	1136487	MELO3C002083
CM3.5_scaffold00001	1148792	MELO3C002084
CM3.5_scaffold00001	1148828	MELO3C002084
CM3.5_scaffold00001	1149002	MELO3C002084
CM3.5_scaffold00001	1149174	MELO3C002084
CM3.5_scaffold00001	1157095	MELO3C002085
CM3.5_scaffold00001	1157308	MELO3C002085
CM3.5_scaffold00001	1157605	MELO3C002085
CM3.5_scaffold00001	1157740	MELO3C002085
CM3.5_scaffold00001	1157825	MELO3C002085
CM3.5_scaffold00001	1157943	MELO3C002085
CM3.5_scaffold00001	1158342	MELO3C002085
CM3.5_scaffold00001	1158355	MELO3C002085
CM3.5_scaffold00001	1158621	MELO3C002085
CM3.5_scaffold00001	1158775	MELO3C002085
CM3.5_scaffold00001	1158836	MELO3C002085
CM3.5_scaffold00001	1165116	MELO3C002086
CM3.5_scaffold00001	1165142	MELO3C002086
CM3.5_scaffold00001	1165181	MELO3C002086
CM3.5_scaffold00001	1165227	MELO3C002086
CM3.5_scaffold00001	1165232	MELO3C002086
CM3.5_scaffold00001	1165322	MELO3C002086
CM3.5_scaffold00001	1165329	MELO3C002086
CM3.5_scaffold00001	1165338	MELO3C002086
CM3.5_scaffold00001	1165349	MELO3C002086
CM3.5_scaffold00001	1165361	MELO3C002086
CM3.5_scaffold00001	1165362	MELO3C002086
CM3.5_scaffold00001	1165371	MELO3C002086
CM3.5_scaffold00001	1165393	MELO3C002086
CM3.5_scaffold00001	1165396	MELO3C002086
CM3.5_scaffold00001	1165410	MELO3C002086
CM3.5_scaffold00001	1165435	MELO3C002086
CM3.5_scaffold00001	1165470	MELO3C002086
CM3.5_scaffold00001	1165488	MELO3C002086
CM3.5_scaffold00001	1165495	MELO3C002086
CM3.5_scaffold00001	1165498	MELO3C002086
CM3.5_scaffold00001	1165500	MELO3C002086
CM3.5_scaffold00001	1165501	MELO3C002086
CM3.5_scaffold00001	1165507	MELO3C002086
CM3.5_scaffold00001	1165510	MELO3C002086
CM3.5_scaffold00001	1165514	MELO3C002086
CM3.5_scaffold00001	1165540	MELO3C002086
CM3.5_scaffold00001	1169422	MELO3C002086
CM3.5_scaffold00001	1169429	MELO3C002086
CM3.5_scaffold00001	1169471	MELO3C002086
CM3.5_scaffold00001	1169526	MELO3C002086
CM3.5_scaffold00001	1169533	MELO3C002086
CM3.5_scaffold00001	1169534	MELO3C002086
CM3.5_scaffold00001	1169547	MELO3C002086
CM3.5_scaffold00001	1169550	MELO3C002086
CM3.5_scaffold00001	1169559	MELO3C002086
CM3.5_scaffold00001	1169563	MELO3C002086
CM3.5_scaffold00001	1169586	MELO3C002086
CM3.5_scaffold00001	1169588	MELO3C002086
CM3.5_scaffold00001	1169643	MELO3C002086
CM3.5_scaffold00001	1169651	MELO3C002086
CM3.5_scaffold00001	1169656	MELO3C002086
CM3.5_scaffold00001	1169668	MELO3C002086
CM3.5_scaffold00001	1169671	MELO3C002086
CM3.5_scaffold00001	1169674	MELO3C002086
CM3.5_scaffold00001	1169683	MELO3C002086
CM3.5_scaffold00001	1169684	MELO3C002086
CM3.5_scaffold00001	1169687	MELO3C002086
[truncated: 281,207 more rows]
