# Supplementary material for: Transcriptome sequencing for SNP discovery across Cucumis melo
Source: BMC Genomics. 2012 Jun 24;13:280. doi: 10.1186/1471-2164-13-280 (PMC3473316; doi:10.1186/1471-2164-13-280)
Supplement: Additional file 5 — SNVs detected by mapping SOLiD sequences against melon transcriptome. All SNVs detected in all eight resequenced pools are included, their position in the reference transcriptome available in http://melogene.net, their allelic frequency in each group are detailed. Alleles in reads from genotypes previously sequenced with Sanger and 454 are also indicated. [file 1471-2164-13-280-S5.zip]

Archive with 1 entries (1 files):
- contigs.st_nucl.vcf.gz
