# Supplementary material for: Transcriptome sequencing for SNP discovery across Cucumis melo
Source: BMC Genomics. 2012 Jun 24;13:280. doi: 10.1186/1471-2164-13-280 (PMC3473316; doi:10.1186/1471-2164-13-280)
Supplement: Additional file 7 — Validation of SNPs. Information about the SNPs selected for validation is included along with genotyping results obtained with Sequenom with 78 varieties. PIC for each SNP along with the MAF estimated by SOLiD and by genotyping is indicated. [file 1471-2164-13-280-S7.xlsx]

## Sheet: Hoja1
Additional file 4. Validation of SNP.
Additional file 7. SNPs selected for validation.						Number of reads of each allele obtained by SOLiD in each pool									African agrestis resequenced in pool1					additional African agrestis					Asian agrestis- acidulus resequenced in pool2						additional agrestis and acidulus			Far East conomon resequenced in pool 3					additional conomon					Middle East and Indian momordica, dudaim and flexuosus resequenced in pool 4
scaffold or contig in assembly v3.5	Position	SNP alleles			FILTER	Pool1	Pool 2	Pool3	Pool4	Pool5	Pool6	Pool7	Pool8	markername	P1TIBISH	P1FADASI	P1HSD	P1TAYER	P1CUM287	P1TEDELTI	P1TIBISH2	P1HUMAID	P1HUMAID2	P1APPI185	P2WILDCHIBBAR	P2SLK	P2MELONCITO	P2TGR1551	P2VOATANGO	P2ARYA	P2PI505602	P2Velleri	P2TGR1843	P3PAT81	P3FREEMANS	P3SONGWHAN	P3NABUNKIN	P3PAUL	P3BAISHAMI	P3SANILDE	P3SHIROURI	P3GINSENMA	P3TOKIOMAMOUTH	P4PI124112	P4PI 124111	P4CUM438	P4SNAKEMELON	P4CUM353	P4CUM225
CM3.5_scaffold00001	312699	C		G	NVLB1;NVLB2;NVLB3;NVLB4;NVLB5;NVLB6;NVLB7;NVLB8;NVLB10;NVLB11;NVLB12;NVLB13;NVLB15;NVLB16;NVLB17;NVLB18;NVLB41;NVLB19;NVLB20;NVLB38;NVLB29;NVLB42;NVLB21;NVLB33;NVLB22;NVLB23;MAF1;VLB1;VLB2;VLB3;VLB4;VLB5;VLB6;VLB7;VLB8;VLB31;VLB9;VLB10;VLB11;VLB15;VLB16;VLB18;VLB39;VLB19;VLB20;VLB21;VLB22;VLB25	01:03:00	0|1:2,10	00:15:00	0|1:4,16	0|1:13,3	.:.	01:08:00	01:10:00	psafr/con1	G	G	G	G	G	G	G	G	G	G	G	G	C	G	G	G	G	G	G	C	C	C	C	C	C	G	C	C	C	G	G	G	G	G	G
CM3.5_scaffold00005	8370496	G		A	NVLB1;NVLB2;NVLB43;NVLB25;NVLB4;NVLB6;NVLB7;NVLB27;NVLB8;NVLB9;NVLB12;NVLB15;NVLB16;NVLB17;NVLB18;NVLB41;NVLB19;NVLB20;NVLB38;NVLB29;NVLB42;NVLB30;NVLB22;NVLB23;MAF1;VLB1;VLB26;VLB48;VLB3;VLB5;VLB7;VLB8;VLB31;VLB9;VLB10;VLB11;VLB15;VLB16;VLB36;VLB18;VLB52;VLB41;VLB21;VLB25	00:25:00	0|1:4,6	01:18:00	0|1:21,8	00:08:00	00:08:00	0|1:17,1	00:03:00	psafr/con13	G	G	G	G	G	G	G	G	G	G	AG	A	A	A	A	A	AG	A	A	A	A	A	A	A	A	A	A	A	G	AG	A	G	G	G	A
CM3.5_scaffold00006	4608028	C		T	NVLB2;NVLB43;NVLB4;NVLB6;NVLB8;NVLB9;NVLB15;NVLB17;NVLB18;NVLB19;NVLB38;NVLB21;NVLB22;MAF1;VLB1;VLB2;VLB47;VLB26;VLB48;VLB49;VLB3;VLB28;VLB4;VLB5;VLB7;VLB8;VLB30;VLB31;VLB50;VLB9;VLB10;VLB33;VLB11;VLB12;VLB13;VLB14;VLB15;VLB35;VLB51;VLB16;VLB36;VLB17;VLB37;VLB18;VLB52;VLB19;VLB20;VLB41;VLB21;VLB22;VLB23;VLB24;VLB43;VLB44;VLB25;VLB46	00:07:00	.:.	01:06:00	00:11:00	00:06:00	00:01:00	00:09:00	00:06:00	psafr/con17	C	C	C	C	C	C	C	C	C	C	C	C	C	C	C	C	C	C	C	T	T	T	T	T	T	T	T	T	T	C	C	C	C	C	C
CM3.5_scaffold00006	6635950	T		C	NVLB1;NVLB2;NVLB3;NVLB4;NVLB7;NVLB8;NVLB9;NVLB12;NVLB13;NVLB15;NVLB16;NVLB17;NVLB18;NVLB19;NVLB20;NVLB42;NVLB21;NVLB33;NVLB22;NVLB23;MAF1;VLB1;VLB2;VLB26;VLB48;VLB3;VLB4;VLB5;VLB6;VLB7;VLB8;VLB31;VLB32;VLB9;VLB10;VLB11;VLB12;VLB13;VLB14;VLB15;VLB16;VLB36;VLB17;VLB18;VLB19;VLB20;VLB21;VLB22;VLB23;VLB24;VLB25	00:14:00	00:06:00	01:09:00	0|1:3,2	01:07:00	.:.	00:06:00	00:04:00	psafr/con19	T	T	T	T	T	T	T	T	T	T	T	T	T	T	T	T	T	T	T	C	C	C	C	C	C	C	C	C	C	T	T	T	C	T	T
CM3.5_scaffold00001	496728	T		C	NVLB1;NVLB2;NVLB43;NVLB4;NVLB5;NVLB6;NVLB7;NVLB34;NVLB8;NVLB9;NVLB10;NVLB11;NVLB12;NVLB13;NVLB14;NVLB15;NVLB16;NVLB17;NVLB18;NVLB41;NVLB19;NVLB20;NVLB38;NVLB29;NVLB42;NVLB22;NVLB23;MAF1;VLB1;VLB2;VLB3;VLB5;VLB7;VLB9;VLB10;VLB11;VLB15;VLB16;VLB18;VLB19;VLB20;VLB21;VLB22;VLB25	01:36:00	0|1:14,9	00:21:00	0|1:9,15	0|1:6,13	01:02:00	01:09:00	01:08:00	psafr/con2	C	C	C	C	C	C	C	C	C	C	C	C	C	T	T	C	CT	C	T	T	T	T	T	T	T	C	T	T	T	C	C	C	C	C	T
CM3.5_scaffold00007	344759	A		G	NVLB1;NVLB2;NVLB43;NVLB4;NVLB5;NVLB6;NVLB8;NVLB9;NVLB12;NVLB13;NVLB15;NVLB16;NVLB17;NVLB18;NVLB19;NVLB38;NVLB29;NVLB21;NVLB23;MAF1;VLB1;VLB2;VLB3;VLB4;VLB5;VLB7;VLB8;VLB31;VLB9;VLB10;VLB11;VLB15;VLB35;VLB16;VLB36;VLB18;VLB39;VLB19;VLB20;VLB21;VLB42;VLB22;VLB24;VLB25	00:10:00	0|1:6,1	01:07:00	0|1:16,1	0|1:19,4	00:04:00	00:03:00	00:04:00	psafr/con21	A	A	A	A	A	A	A	A	A	A	G	A	G	A	A	AG	A	A	A	G	G	G	G	G	G	A	G	G	A	A	A	G	A	A	A
CM3.5_scaffold00007	3693074	G		T	NVLB1;NVLB2;NVLB43;NVLB4;NVLB5;NVLB6;NVLB8;NVLB9;NVLB12;NVLB13;NVLB15;NVLB16;NVLB17;NVLB18;NVLB41;NVLB19;NVLB38;NVLB29;NVLB42;NVLB21;NVLB22;NVLB23;MAF1;VLB1;VLB2;VLB3;VLB4;VLB5;VLB7;VLB8;VLB31;VLB9;VLB10;VLB11;VLB15;VLB35;VLB16;VLB36;VLB18;VLB19;VLB20;VLB21;VLB22;VLB44;VLB25	00:39:00	0|1:5,23	01:23:00	0|1:37,5	0|1:14,3	00:11:00	00:36:00	00:14:00	psafr/con22	G	G	G	G	G	G	G	G	G	G	G	T	T	T	T	T	GT	T	T	T	T	T	T	T	T	T	T	T	T	T	G	G	G	T	G
CM3.5_scaffold00007	4526912	T		C	NVLB2;NVLB4;NVLB5;NVLB6;NVLB7;NVLB8;NVLB9;NVLB13;NVLB14;NVLB15;NVLB16;NVLB17;NVLB18;NVLB41;NVLB20;NVLB38;NVLB29;NVLB42;NVLB22;NVLB23;MAF1;VLB1;VLB2;VLB47;VLB49;VLB3;VLB4;VLB5;VLB7;VLB8;VLB30;VLB50;VLB9;VLB10;VLB11;VLB15;VLB16;VLB36;VLB37;VLB18;VLB19;VLB20;VLB21;VLB22;VLB25	01:21:00	0|1:6,19	00:28:00	01:28:00	0|1:8,7	01:02:00	01:11:00	01:10:00	psafr/con23	C	C	C	C	C	C	C	C	C	C	C	T	C	C	C	C	C	C	C	T	T	T	T	T	T	T	T	T	C	C	C	C	C	C	C
CM3.5_scaffold00011	1165753	T		C	NVLB1;NVLB2;NVLB3;NVLB8;NVLB11;NVLB12;NVLB13;NVLB15;NVLB16;NVLB17;NVLB18;NVLB41;NVLB38;NVLB29;NVLB21;NVLB23;MAF1;VLB1;VLB2;VLB26;VLB48;VLB3;VLB4;VLB5;VLB6;VLB7;VLB31;VLB32;VLB9;VLB10;VLB11;VLB15;VLB35;VLB16;VLB18;VLB39;VLB19;VLB20;VLB21;VLB42;VLB22;VLB44;VLB25	01:03:00	0|1:2,8	00:32:00	0|1:3,3	00:20:00	.:.	01:02:00	01:15:00	psafr/con25	C	C	C	C	C	C	C	C	C	C	T	C	TC	T	C	C	TC	C	T	T	T	T	T	T	T	T	T	T	T	T	T	C	C	C	T
CM3.5_scaffold00011	6097231	G		T	NVLB1;NVLB2;NVLB3;NVLB4;NVLB7;NVLB8;NVLB9;NVLB11;NVLB12;NVLB13;NVLB15;NVLB36;NVLB16;NVLB17;NVLB18;NVLB20;NVLB21;NVLB33;NVLB22;NVLB23;MAF1;VLB1;VLB2;VLB26;VLB48;VLB3;VLB4;VLB5;VLB6;VLB7;VLB8;VLB31;VLB32;VLB9;VLB10;VLB11;VLB12;VLB13;VLB14;VLB15;VLB16;VLB17;VLB18;VLB19;VLB20;VLB21;VLB22;VLB23;VLB24;VLB25	01:04:00	01:01:00	00:03:00	0|1:3,1	00:04:00	.:.	01:01:00	01:03:00	psafr/con28	T	T	T	T	T	T	T	T	T	T	T	T	G	T	T	G	T	T	T	G	G	G	G	G	G	G	G	G	G	G	G	G	G	G	T
CM3.5_scaffold00013	470312	C		T	NVLB2;NVLB43;NVLB4;NVLB6;NVLB8;NVLB9;NVLB15;NVLB16;NVLB17;NVLB18;NVLB19;NVLB38;NVLB29;NVLB21;NVLB22;MAF1;VLB1;VLB2;VLB47;VLB26;VLB48;VLB49;VLB3;VLB5;VLB7;VLB8;VLB30;VLB31;VLB50;VLB9;VLB10;VLB33;VLB11;VLB15;VLB35;VLB51;VLB16;VLB36;VLB37;VLB18;VLB52;VLB39;VLB19;VLB20;VLB41;VLB21;VLB22;VLB24;VLB44;VLB25	01:07:00	0|1:5,4	00:06:00	01:12:00	01:10:00	01:02:00	01:12:00	01:03:00	psafr/con29	T	T	T	T	T	T	T	T	T	T	T	T	T	C	T	T	C	T	C	C	C	C	C	C	C	C	C	C	C	T	T	T	T	T	T
CM3.5_scaffold00001	776130	G		T	NVLB24;NVLB1;NVLB2;NVLB25;NVLB4;NVLB5;NVLB6;NVLB31;NVLB7;NVLB27;NVLB8;NVLB9;NVLB10;NVLB11;NVLB12;NVLB13;NVLB15;NVLB16;NVLB17;NVLB18;NVLB41;NVLB20;NVLB38;NVLB29;NVLB42;NVLB30;NVLB33;NVLB22;NVLB23;MAF1;VLB1;VLB3;VLB4;VLB6;VLB8;VLB31;VLB10;VLB11;VLB15;VLB16;VLB18;VLB21;VLB25	01:13:00	0|1:1,19	00:17:00	0|1:1,25	0|1:14,5	00:04:00	0|1:11,6	01:05:00	psafr/con3	T	T	T	T	T	T	T	T	T	T	T	T	G	T	T	T	GT	T	GT	G	G	G	G	G	G	GT	G	G	G	T	T	T	T	T	T
CM3.5_scaffold00013	2295863	C		T	NVLB1;NVLB2;NVLB43;NVLB25;NVLB3;NVLB4;NVLB5;NVLB6;NVLB7;NVLB27;NVLB8;NVLB9;NVLB10;NVLB11;NVLB12;NVLB13;NVLB15;NVLB36;NVLB16;NVLB17;NVLB18;NVLB19;NVLB20;NVLB38;NVLB29;NVLB21;NVLB30;NVLB22;NVLB23;MAF1;VLB1;VLB3;VLB4;VLB5;VLB6;VLB7;VLB8;VLB31;VLB9;VLB10;VLB11;VLB15;VLB16;VLB18;VLB21;VLB24;VLB25	01:05:00	0|1:5,12	00:05:00	0|1:8,2	0|1:4,15	.:.	0|1:1,8	01:04:00	psafr/con30	T	T	T	T	T	T	T	T	T	T	T	C	C	C	C	T	TC	C	T	C	C	C	C	C	C	C	C	C	C	C	C	C	C	T	TC
CM3.5_scaffold00014	1296243	T		C	NVLB1;NVLB2;NVLB43;NVLB3;NVLB4;NVLB6;NVLB7;NVLB34;NVLB8;NVLB9;NVLB12;NVLB15;NVLB16;NVLB17;NVLB18;NVLB41;NVLB19;NVLB38;NVLB29;NVLB42;NVLB21;NVLB22;NVLB23;MAF1;VLB1;VLB2;VLB26;VLB48;VLB3;VLB4;VLB5;VLB6;VLB7;VLB8;VLB31;VLB9;VLB10;VLB11;VLB15;VLB35;VLB51;VLB16;VLB36;VLB18;VLB52;VLB19;VLB20;VLB41;VLB21;VLB22;VLB25	00:14:00	0|1:6,15	01:15:00	0|1:14,3	00:15:00	.:.	00:13:00	00:08:00	psafr/con31	T	T	T	T	T	T	T	T	T	T	CT	T	C	C	C	C	CT	T	T	C	C	C	C	C	C	C	C	C	T	T	T	T	T	T	T
CM3.5_scaffold00014	5429442	G		T	NVLB1;NVLB2;NVLB25;NVLB4;NVLB5;NVLB6;NVLB27;NVLB8;NVLB9;NVLB10;NVLB12;NVLB13;NVLB14;NVLB15;NVLB16;NVLB17;NVLB18;NVLB41;NVLB19;NVLB20;NVLB38;NVLB29;NVLB42;NVLB21;NVLB30;NVLB33;NVLB22;NVLB23;MAF1;VLB1;VLB3;VLB4;VLB5;VLB7;VLB8;VLB9;VLB10;VLB11;VLB15;VLB16;VLB36;VLB18;VLB21;VLB25	00:09:00	0|1:4,10	01:14:00	0|1:33,1	0|1:10,19	00:03:00	0|1:14,1	00:11:00	psafr/con33	G	G	G	G	G	G	G	G	G	G	G	T	T	T	G	G	T	G	T	T	T	T	T	T	T	T	T	T	G	G	G	G	G	GT	G
CM3.5_scaffold00015	1416132	A		G	NVLB1;NVLB2;NVLB25;NVLB4;NVLB6;NVLB7;NVLB27;NVLB8;NVLB9;NVLB11;NVLB15;NVLB16;NVLB17;NVLB18;NVLB41;NVLB19;NVLB20;NVLB38;NVLB29;NVLB30;NVLB22;MAF1;VLB1;VLB47;VLB26;VLB48;VLB3;VLB4;VLB5;VLB7;VLB8;VLB30;VLB31;VLB50;VLB9;VLB10;VLB33;VLB11;VLB15;VLB16;VLB37;VLB18;VLB52;VLB41;VLB21;VLB25	01:19:00	0|1:3,9	00:25:00	01:20:00	01:10:00	01:06:00	0|1:1,12	01:06:00	psafr/con34	G	G	G	G	G	G	G	G	G	G	G	G	G	A	G	G	A	A	G	A	A	A	A	A	A	A	A	A	G	A	A	G	G	G	G
CM3.5_scaffold00021	2960518	C		A	NVLB1;NVLB2;NVLB43;NVLB3;NVLB5;NVLB6;NVLB7;NVLB8;NVLB9;NVLB12;NVLB13;NVLB15;NVLB16;NVLB17;NVLB18;NVLB19;NVLB20;NVLB38;NVLB29;NVLB21;NVLB23;MAF1;VLB1;VLB2;VLB4;VLB31;VLB9;VLB10;VLB11;VLB15;VLB16;VLB36;VLB18;VLB19;VLB21;VLB42;VLB22;VLB24;VLB25	00:07:00	0|1:17,3	01:06:00	0|1:9,4	0|1:3,1	0|1:1,1	00:06:00	00:07:00	psafr/con40	C	C	C	C	C	C	C	C	C	C	CA	C	C	C	C	C	C	C	C	A	A	A	A	A	A	A	A	A	A	C	C	C	C	CA	C
CM3.5_scaffold00022	1410968	T		G	NVLB1;NVLB2;NVLB3;NVLB4;NVLB5;NVLB6;NVLB7;NVLB34;NVLB8;NVLB9;NVLB10;NVLB11;NVLB12;NVLB13;NVLB14;NVLB15;NVLB16;NVLB17;NVLB18;NVLB41;NVLB19;NVLB20;NVLB38;NVLB29;NVLB33;NVLB22;NVLB23;MAF1;VLB1;VLB2;VLB4;VLB8;VLB9;VLB10;VLB11;VLB15;VLB16;VLB18;VLB19;VLB22;VLB25	01:14:00	0|1:11,1	00:18:00	0|1:3,17	0|1:8,4	0|1:3,5	01:08:00	01:06:00	psafr/con41	G	G	G	G	G	G	G	G	G	G	G	T	G	T	T	G	GT	G	T	T	T	T	T	T	T	T	T	T	T	GT	T	G	G	G	G
CM3.5_scaffold00029	1680323	G		A	NVLB1;NVLB2;NVLB43;NVLB4;NVLB5;NVLB6;NVLB7;NVLB8;NVLB9;NVLB11;NVLB12;NVLB13;NVLB15;NVLB16;NVLB17;NVLB18;NVLB41;NVLB38;NVLB29;NVLB21;NVLB22;NVLB23;MAF1;VLB1;VLB2;VLB3;VLB4;VLB5;VLB7;VLB8;VLB31;VLB9;VLB10;VLB11;VLB15;VLB35;VLB16;VLB18;VLB39;VLB19;VLB20;VLB21;VLB22;VLB25	01:07:00	0|1:4,1	00:10:00	0|1:2,7	0|1:2,26	01:01:00	01:02:00	01:11:00	psafr/con45	A	A	A	A	A	A	A	A	A	A	A	A	A	A	G	A	A	A	A	G	G	G	G	G	G	A	G	G	G	A	A	A	A	GA	A
CM3.5_scaffold00031	2766943	T		G	NVLB2;NVLB43;NVLB4;NVLB5;NVLB6;NVLB7;NVLB8;NVLB9;NVLB13;NVLB15;NVLB16;NVLB17;NVLB18;NVLB41;NVLB20;NVLB38;NVLB29;NVLB22;NVLB23;MAF1;VLB1;VLB2;VLB47;VLB49;VLB3;VLB4;VLB5;VLB7;VLB8;VLB30;VLB31;VLB50;VLB9;VLB10;VLB11;VLB15;VLB16;VLB36;VLB37;VLB18;VLB19;VLB20;VLB21;VLB22;VLB25	01:12:00	0|1:1,2	00:12:00	01:09:00	0|1:2,8	01:03:00	01:05:00	01:05:00	psafr/con49	G	G	G	G	G	G	G	G	G	G	GT	G	G	G	G	G	G	G	G	T	T	T	T	T	T	T	T	T	T	G	G	G	G	G	G
CM3.5_scaffold00001	5086561	A		G	NVLB1;NVLB2;NVLB43;NVLB4;NVLB6;NVLB7;NVLB8;NVLB9;NVLB11;NVLB12;NVLB15;NVLB16;NVLB17;NVLB18;NVLB41;NVLB20;NVLB29;NVLB21;NVLB22;NVLB23;MAF1;VLB1;VLB2;VLB26;VLB48;VLB3;VLB4;VLB5;VLB7;VLB8;VLB31;VLB9;VLB10;VLB11;VLB12;VLB15;VLB51;VLB16;VLB18;VLB52;VLB19;VLB20;VLB41;VLB21;VLB22;VLB25;VLB46	01:06:00	00:01:00	00:08:00	0|1:4,1	01:09:00	01:01:00	01:01:00	01:08:00	psafr/con5	G	G	G	G	G	G	G	G	G	G	G	A	AG	AG	G	G	G	G	AG	A	A	A	A	A	A	A	A	A	A	A	A	G	A	G	A
CM3.5_scaffold00031	3493210	A		G	NVLB2;NVLB3;NVLB4;NVLB7;NVLB34;NVLB8;NVLB9;NVLB13;NVLB15;NVLB17;NVLB18;NVLB41;NVLB19;NVLB20;NVLB29;NVLB21;NVLB33;NVLB23;MAF1;VLB1;VLB2;VLB47;VLB26;VLB48;VLB49;VLB3;VLB4;VLB5;VLB6;VLB7;VLB8;VLB30;VLB31;VLB50;VLB32;VLB9;VLB10;VLB11;VLB12;VLB14;VLB15;VLB16;VLB36;VLB37;VLB18;VLB39;VLB19;VLB20;VLB21;VLB42;VLB22;VLB43;VLB25;VLB46	01:04:00	00:03:00	00:04:00	01:02:00	00:07:00	.:.	01:02:00	01:03:00	psafr/con50	G	G	G	G	G	G	G	G	G	G	G	A	A	A	A	A	GA	G	A	A	A	A	A	A	A	A	A	A	A	G	G	G	G	G	G
CM3.5_scaffold00033	1550142	G		C	NVLB2;NVLB4;NVLB5;NVLB6;NVLB7;NVLB8;NVLB10;NVLB11;NVLB13;NVLB15;NVLB16;NVLB17;NVLB18;NVLB41;NVLB19;NVLB20;NVLB38;NVLB29;NVLB42;NVLB21;NVLB33;NVLB22;NVLB23;MAF1;VLB1;VLB2;VLB47;VLB49;VLB3;VLB5;VLB7;VLB8;VLB30;VLB31;VLB50;VLB9;VLB10;VLB11;VLB15;VLB16;VLB37;VLB18;VLB39;VLB19;VLB20;VLB21;VLB22;VLB25	01:06:00	0|1:4,7	00:20:00	01:07:00	0|1:29,11	01:02:00	01:11:00	01:18:00	psafr/con51	C	C	C	C	C	C	C	C	C	C	C	C	C	C	C	C	C	C	C	C	C	C	C	C	C	C	C	C	C	C	C	C	C	C	C
CM3.5_scaffold00034	448465	T		C	NVLB1;NVLB2;NVLB3;NVLB4;NVLB5;NVLB6;NVLB7;NVLB8;NVLB9;NVLB10;NVLB12;NVLB13;NVLB15;NVLB16;NVLB17;NVLB18;NVLB19;NVLB20;NVLB38;NVLB29;NVLB42;NVLB21;NVLB33;NVLB22;NVLB23;MAF1;VLB1;VLB2;VLB4;VLB8;VLB31;VLB9;VLB10;VLB11;VLB15;VLB16;VLB36;VLB18;VLB19;VLB21;VLB22;VLB24;VLB44;VLB25	01:34:00	0|1:2,11	00:25:00	0|1:2,14	0|1:25,9	0|1:1,11	01:25:00	01:22:00	psafr/con52	C	C	C	C	C	C	C	C	C	C	CT	C	T	C	C	C	C	C	C	T	T	T	T	T	T	T	T	T	C	C	C	C	C	C	T
CM3.5_scaffold00039	1312970	T		C	NVLB2;NVLB4;NVLB5;NVLB6;NVLB7;NVLB8;NVLB9;NVLB10;NVLB13;NVLB14;NVLB15;NVLB16;NVLB17;NVLB18;NVLB19;NVLB20;NVLB42;NVLB21;NVLB33;NVLB22;NVLB23;MAF1;VLB1;VLB2;VLB47;VLB49;VLB3;VLB28;VLB4;VLB5;VLB7;VLB8;VLB30;VLB50;VLB9;VLB10;VLB11;VLB12;VLB13;VLB14;VLB15;VLB16;VLB36;VLB17;VLB37;VLB18;VLB19;VLB20;VLB21;VLB22;VLB23;VLB24;VLB25	01:05:00	01:04:00	00:10:00	01:12:00	0|1:12,7	01:01:00	01:07:00	01:10:00	psafr/con53	C	C	C	C	C	C	C	C	C	C	C	C	C	C	C	C	C	C	C	T	T	T	T	T	T	C	T	T	T	C	C	C	C	C	C
CM3.5_scaffold00040	1179576	A		G	NVLB1;NVLB2;NVLB25;NVLB3;NVLB4;NVLB7;NVLB34;NVLB27;NVLB8;NVLB9;NVLB11;NVLB13;NVLB15;NVLB36;NVLB16;NVLB17;NVLB18;NVLB41;NVLB19;NVLB38;NVLB29;NVLB21;NVLB30;NVLB33;MAF1;VLB1;VLB47;VLB26;VLB48;VLB3;VLB4;VLB5;VLB6;VLB7;VLB8;VLB30;VLB31;VLB32;VLB9;VLB10;VLB33;VLB11;VLB15;VLB35;VLB16;VLB38;VLB18;VLB39;VLB21;VLB42;VLB25	01:08:00	0|1:4,1	00:07:00	00:05:00	00:14:00	.:.	0|1:1,5	01:04:00	psafr/con54	G	G	G	G	G	G	G	G	G	G	AG	G	G	G	A	A	AG	A	G	A	A	A	A	A	A	A	A	No Call	A	A	A	AG	G	G	A
CM3.5_scaffold00041	3286945	C		G	NVLB1;NVLB2;NVLB43;NVLB3;NVLB4;NVLB5;NVLB6;NVLB7;NVLB8;NVLB9;NVLB11;NVLB12;NVLB13;NVLB15;NVLB16;NVLB17;NVLB18;NVLB41;NVLB20;NVLB38;NVLB29;NVLB42;NVLB22;NVLB23;MAF1;VLB1;VLB2;VLB4;VLB31;VLB9;VLB10;VLB11;VLB15;VLB16;VLB18;VLB19;VLB21;VLB22;VLB25	01:31:00	0|1:13,4	00:36:00	0|1:12,27	0|1:3,27	0|1:1,4	01:12:00	01:15:00	psafr/con55	G	G	G	G	G	G	G	G	G	G	G	G	G	G	G	C	CG	G	CG	C	C	C	C	C	C	C	C	C	C	G	G	G	G	C	G
CM3.5_scaffold00045	2829685	G		A	NVLB1;NVLB2;NVLB43;NVLB4;NVLB5;NVLB6;NVLB7;NVLB8;NVLB9;NVLB10;NVLB11;NVLB12;NVLB13;NVLB14;NVLB15;NVLB16;NVLB17;NVLB18;NVLB41;NVLB19;NVLB20;NVLB38;NVLB29;NVLB42;NVLB21;NVLB22;NVLB23;MAF1;VLB1;VLB2;VLB3;VLB5;VLB7;VLB9;VLB10;VLB11;VLB15;VLB16;VLB18;VLB19;VLB20;VLB21;VLB22;VLB25	01:11:00	0|1:10,6	00:16:00	0|1:11,10	0|1:4,9	01:01:00	01:23:00	01:08:00	psafr/con56	A	A	A	A	A	A	A	A	A	A	AG	A	G	G	G	A	G	G	G	G	G	G	G	G	G	G	G	G	G	G	G	A	A	AG	A
CM3.5_scaffold00001	6374276	C		A	NVLB1;NVLB2;NVLB3;NVLB4;NVLB5;NVLB6;NVLB7;NVLB8;NVLB9;NVLB11;NVLB12;NVLB13;NVLB15;NVLB16;NVLB17;NVLB18;NVLB41;NVLB20;NVLB38;NVLB29;NVLB42;NVLB21;NVLB22;NVLB23;MAF1;VLB1;VLB2;VLB3;VLB4;VLB5;VLB6;VLB7;VLB8;VLB31;VLB9;VLB10;VLB11;VLB15;VLB16;VLB18;VLB19;VLB20;VLB21;VLB22;VLB25	01:15:00	0|1:3,2	00:16:00	0|1:1,3	0|1:2,6	.:.	01:02:00	01:09:00	psafr/con6	A	No Call	A	A	A	A	A	No Call	A	A	C	C	C	C	C	A	No Call	C	C	C	C	C	C	C	C	C	C	C	C	A	A	A	C	A	A
CM3.5_scaffold00081	1180841	T		A	NVLB1;NVLB2;NVLB43;NVLB25;NVLB4;NVLB5;NVLB6;NVLB7;NVLB27;NVLB8;NVLB9;NVLB13;NVLB14;NVLB15;NVLB16;NVLB17;NVLB18;NVLB19;NVLB20;NVLB38;NVLB29;NVLB42;NVLB21;NVLB30;NVLB22;NVLB23;MAF1;VLB1;VLB47;VLB3;VLB4;VLB5;VLB7;VLB8;VLB30;VLB50;VLB9;VLB10;VLB11;VLB15;VLB16;VLB36;VLB37;VLB18;VLB21;VLB24;VLB25	01:04:00	0|1:1,4	00:07:00	01:05:00	0|1:7,14	01:02:00	0|1:1,5	01:10:00	psafr/con64	A	A	A	A	A	A	A	A	A	A	T	T	A	A	A	A	A	A	A	T	T	T	T	T	T	A	T	T	T	A	A	A	A	A	A
CM3.5_scaffold00084	350626	C		T	NVLB1;NVLB2;NVLB25;NVLB3;NVLB4;NVLB5;NVLB6;NVLB7;NVLB27;NVLB8;NVLB9;NVLB11;NVLB12;NVLB13;NVLB15;NVLB16;NVLB17;NVLB18;NVLB41;NVLB20;NVLB38;NVLB29;NVLB30;NVLB22;NVLB23;MAF1;VLB1;VLB4;VLB8;VLB31;VLB9;VLB10;VLB11;VLB15;VLB16;VLB18;VLB21;VLB25	01:29:00	0|1:6,28	00:43:00	0|1:10,41	0|1:1,7	0|1:3,2	0|1:1,3	01:03:00	psafr/con67	T	T	T	T	T	T	T	T	T	T	T	T	C	T	T	TC	T	T	T	C	C	C	C	C	C	T	C	C	C	T	T	C	T	T	T
CM3.5_scaffold00114	153737	A		C	NVLB1;NVLB2;NVLB25;NVLB3;NVLB4;NVLB5;NVLB6;NVLB7;NVLB34;NVLB27;NVLB8;NVLB9;NVLB11;NVLB13;NVLB15;NVLB36;NVLB16;NVLB17;NVLB18;NVLB41;NVLB19;NVLB20;NVLB38;NVLB29;NVLB30;NVLB33;NVLB22;NVLB23;MAF1;VLB1;VLB8;VLB30;VLB31;VLB9;VLB10;VLB11;VLB15;VLB16;VLB38;VLB18;VLB21;VLB25	01:15:00	0|1:8,4	00:08:00	00:21:00	0|1:9,3	0|1:3,1	0|1:3,9	01:03:00	psafr/con68	C	C	C	C	C	C	C	C	C	C	C	A	A	C	C	C	CA	A	A	A	A	A	A	A	A	C	A	A	A	A	A	A	A	A	A
CM3.5_scaffold00002	399555	A		G	NVLB1;NVLB2;NVLB4;NVLB7;NVLB8;NVLB9;NVLB10;NVLB12;NVLB13;NVLB15;NVLB16;NVLB17;NVLB18;NVLB19;NVLB20;NVLB21;NVLB22;NVLB23;MAF1;VLB1;VLB2;VLB26;VLB3;VLB4;VLB5;VLB7;VLB8;VLB31;VLB32;VLB9;VLB10;VLB11;VLB12;VLB13;VLB14;VLB15;VLB16;VLB36;VLB17;VLB18;VLB19;VLB20;VLB21;VLB22;VLB23;VLB24;VLB25	01:05:00	01:05:00	00:07:00	0|1:1,5	00:02:00	01:04:00	01:05:00	01:05:00	psafr/con8	G	G	G	G	G	G	G	G	G	G	G	G	G	G	G	G	G	G	G	G	G	A	G	A	A	G	G	A	G	G	G	G	G	G	G
CM3.5_scaffold00002	1802399	T		C	NVLB1;NVLB2;NVLB5;NVLB6;NVLB7;NVLB34;NVLB8;NVLB10;NVLB11;NVLB12;NVLB13;NVLB14;NVLB15;NVLB16;NVLB17;NVLB18;NVLB41;NVLB19;NVLB20;NVLB38;NVLB29;NVLB33;NVLB23;MAF1;VLB1;VLB2;VLB3;VLB4;VLB6;VLB9;VLB10;VLB11;VLB15;VLB16;VLB18;VLB39;VLB19;VLB21;VLB42;VLB22;VLB25	01:04:00	0|1:10,2	00:14:00	0|1:9,14	0|1:7,4	00:02:00	01:07:00	01:05:00	psafr/con9	C	C	C	C	C	C	C	C	C	C	C	T	T	T	T	T	C	T	T	T	T	T	T	T	T	T	T	T	T	T	T	T	C	C	T
CM3.5_scaffold00001	98682	C		T	NVLB3;NVLB26;NVLB7;NVLB8;NVLB9;NVLB32;NVLB13;NVLB15;NVLB17;NVLB20;NVLB30;MAF1;VLB1;VLB2;VLB47;VLB26;VLB48;VLB49;VLB3;VLB28;VLB4;VLB5;VLB6;VLB7;VLB8;VLB30;VLB31;VLB50;VLB32;VLB9;VLB10;VLB33;VLB11;VLB12;VLB13;VLB14;VLB15;VLB51;VLB16;VLB36;VLB17;VLB38;VLB18;VLB52;VLB53;VLB19;VLB20;VLB21;VLB42;VLB22;VLB24;VLB54;VLB43;VLB46	01:04:00	00:08:00	00:05:00	00:02:00	00:01:00	.:.	.:.	00:03:00	pscon/afri1	T	T	T	T	T	T	T	T	T	T	C	C	C	C	C	C	CT	C	C	C	C	C	C	C	C	C	C	C	C	C	C	C	C	C	C
CM3.5_scaffold00003	4781722	G		A	NVLB26;NVLB7;NVLB27;NVLB8;NVLB11;NVLB13;NVLB15;NVLB17;NVLB41;NVLB20;NVLB22;MAF1;VLB1;VLB2;VLB47;VLB26;VLB48;VLB49;VLB3;VLB28;VLB4;VLB5;VLB6;VLB8;VLB30;VLB31;VLB50;VLB32;VLB9;VLB10;VLB33;VLB11;VLB12;VLB13;VLB14;VLB15;VLB51;VLB16;VLB17;VLB38;VLB18;VLB52;VLB53;VLB19;VLB20;VLB21;VLB54;VLB43;VLB44;VLB46	01:25:00	00:04:00	00:04:00	00:08:00	00:09:00	00:03:00	00:02:00	00:07:00	pscon/afri11	A	A	A	A	A	A	A	A	A	A	G	G	G	G	G	G	G	G	G	G	G	G	G	G	G	G	G	G	G	G	G	G	G	G	G
CM3.5_scaffold00003	4781899	G		A	NVLB26;NVLB4;NVLB7;NVLB27;NVLB8;NVLB11;NVLB13;NVLB15;NVLB17;NVLB41;NVLB20;NVLB22;MAF1;VLB1;VLB2;VLB47;VLB26;VLB48;VLB49;VLB3;VLB28;VLB4;VLB5;VLB6;VLB8;VLB30;VLB31;VLB50;VLB32;VLB9;VLB10;VLB33;VLB11;VLB12;VLB13;VLB14;VLB15;VLB51;VLB16;VLB17;VLB38;VLB18;VLB52;VLB53;VLB19;VLB20;VLB21;VLB54;VLB43;VLB46	01:34:00	00:21:00	00:10:00	00:07:00	00:14:00	00:02:00	00:06:00	00:07:00	pscon/afri12	A	A	A	A	A	A	A	A	A	A	G	G	G	G	G	G	G	G	G	G	G	G	G	G	G	G	G	G	G	G	G	G	G	G	G
CM3.5_scaffold00004	2273333	G		T	NVLB3;NVLB26;NVLB4;NVLB31;NVLB7;NVLB27;NVLB8;NVLB9;NVLB32;NVLB13;NVLB15;NVLB17;NVLB33;MAF1;VLB1;VLB2;VLB47;VLB26;VLB48;VLB49;VLB3;VLB28;VLB4;VLB5;VLB6;VLB7;VLB8;VLB30;VLB31;VLB50;VLB32;VLB9;VLB10;VLB33;VLB11;VLB12;VLB13;VLB14;VLB15;VLB35;VLB51;VLB16;VLB36;VLB17;VLB38;VLB18;VLB52;VLB53;VLB19;VLB20;VLB21;VLB42;VLB24;VLB54;VLB43;VLB46	01:14:00	00:18:00	00:09:00	00:15:00	00:21:00	.:.	00:11:00	00:09:00	pscon/afri13	T	T	T	T	T	T	T	T	T	T	G	G	G	G	G	G	G	G	G	G	G	G	G	G	G	G	G	G	G	G	G	G	G	G	G
CM3.5_scaffold00005	6959682	G		A	NVLB26;NVLB4;NVLB31;NVLB7;NVLB27;NVLB8;NVLB9;NVLB32;NVLB13;NVLB15;NVLB17;NVLB33;MAF1;VLB1;VLB2;VLB47;VLB26;VLB48;VLB49;VLB3;VLB28;VLB4;VLB5;VLB6;VLB8;VLB30;VLB31;VLB50;VLB32;VLB9;VLB10;VLB33;VLB11;VLB12;VLB13;VLB14;VLB15;VLB35;VLB51;VLB16;VLB36;VLB17;VLB38;VLB18;VLB52;VLB39;VLB53;VLB19;VLB20;VLB21;VLB42;VLB24;VLB54;VLB43;VLB46	01:08:00	00:10:00	00:08:00	00:09:00	00:18:00	00:04:00	00:09:00	00:05:00	pscon/afri15	A	A	A	A	A	A	A	A	A	G	G	G	G	A	G	G	G	G	G	G	G	G	G	G	G	G	G	G	G	G	G	G	G	G	G
CM3.5_scaffold00006	1128143	T		A	NVLB26;NVLB31;NVLB7;NVLB27;NVLB8;NVLB9;NVLB13;NVLB15;NVLB17;MAF1;VLB1;VLB2;VLB47;VLB26;VLB48;VLB49;VLB3;VLB28;VLB4;VLB5;VLB6;VLB8;VLB30;VLB31;VLB50;VLB32;VLB9;VLB10;VLB33;VLB11;VLB12;VLB13;VLB14;VLB15;VLB35;VLB51;VLB16;VLB36;VLB17;VLB38;VLB18;VLB52;VLB39;VLB53;VLB19;VLB20;VLB21;VLB42;VLB24;VLB54;VLB43;VLB46	01:13:00	00:25:00	00:06:00	00:20:00	00:35:00	00:08:00	00:15:00	00:05:00	pscon/afri18	A	A	A	A	A	TA	A	T	A	T	T	T	T	T	T	T	T	T	T	T	T	T	T	T	T	T	T	T	T	T	T	T	T	T	T
CM3.5_scaffold00006	1316811	A		C	NVLB26;NVLB4;NVLB31;NVLB7;NVLB27;NVLB8;NVLB9;NVLB13;NVLB15;NVLB17;NVLB20;MAF1;VLB1;VLB2;VLB47;VLB26;VLB48;VLB49;VLB3;VLB28;VLB4;VLB5;VLB6;VLB8;VLB30;VLB31;VLB50;VLB32;VLB9;VLB10;VLB33;VLB11;VLB12;VLB13;VLB14;VLB15;VLB51;VLB16;VLB36;VLB17;VLB38;VLB18;VLB52;VLB53;VLB19;VLB20;VLB21;VLB42;VLB24;VLB54;VLB43;VLB46	01:30:00	00:46:00	00:17:00	00:30:00	00:11:00	00:06:00	00:20:00	00:08:00	pscon/afri19	C	C	C	C	C	C	C	C	C	C	A	A	A	A	A	A	A	A	A	A	A	A	A	A	A	A	A	A	A	A	A	A	A	A	A
CM3.5_scaffold00001	290548	G		A	NVLB1;NVLB26;NVLB4;NVLB31;NVLB7;NVLB27;NVLB8;NVLB9;NVLB32;NVLB12;NVLB13;NVLB15;NVLB17;NVLB33;NVLB23;MAF1;VLB1;VLB2;VLB26;VLB48;VLB3;VLB4;VLB5;VLB6;VLB8;VLB31;VLB32;VLB9;VLB10;VLB11;VLB12;VLB13;VLB14;VLB15;VLB35;VLB51;VLB16;VLB36;VLB17;VLB18;VLB52;VLB53;VLB19;VLB20;VLB21;VLB42;VLB24;VLB54;VLB43;VLB46	01:28:00	00:10:00	00:25:00	0|1:9,1	00:39:00	00:02:00	00:18:00	00:17:00	pscon/afri2	A	A	A	A	A	A	A	A	A	A	G	G	G	G	G	G	GA	G	G	G	G	G	G	G	G	G	G	G	G	G	G	G	G	G	G
CM3.5_scaffold00006	5059470	A		G	NVLB26;NVLB31;NVLB27;NVLB8;NVLB9;NVLB13;NVLB15;NVLB17;NVLB33;MAF1;VLB1;VLB2;VLB47;VLB26;VLB48;VLB49;VLB3;VLB28;VLB4;VLB5;VLB6;VLB8;VLB30;VLB31;VLB50;VLB32;VLB9;VLB10;VLB33;VLB11;VLB12;VLB13;VLB14;VLB15;VLB35;VLB51;VLB16;VLB36;VLB17;VLB38;VLB18;VLB52;VLB39;VLB53;VLB19;VLB20;VLB21;VLB42;VLB24;VLB54;VLB43;VLB44;VLB46	01:12:00	00:27:00	00:23:00	00:30:00	00:24:00	00:02:00	00:23:00	00:04:00	pscon/afri21	G	G	G	G	G	G	G	G	G	G	A	A	A	A	A	A	GA	A	A	A	A	A	A	A	A	A	A	A	A	A	A	A	A	A	A
CM3.5_scaffold00012	4243533	G		A	NVLB26;NVLB4;NVLB7;NVLB27;NVLB8;NVLB9;NVLB32;NVLB13;NVLB15;NVLB17;NVLB33;MAF1;VLB1;VLB2;VLB47;VLB26;VLB48;VLB49;VLB3;VLB28;VLB4;VLB5;VLB6;VLB8;VLB30;VLB31;VLB50;VLB32;VLB9;VLB10;VLB33;VLB11;VLB12;VLB13;VLB14;VLB15;VLB35;VLB51;VLB16;VLB36;VLB17;VLB38;VLB18;VLB52;VLB39;VLB53;VLB19;VLB20;VLB21;VLB42;VLB24;VLB54;VLB43;VLB46	01:11:00	00:09:00	00:10:00	00:12:00	00:24:00	00:01:00	00:02:00	00:07:00	pscon/afri25	A	A	A	A	A	A	A	A	A	A	G	G	G	G	G	G	G	G	G	G	G	G	G	G	G	G	G	G	G	G	G	G	G	G	G
CM3.5_scaffold00012	5050940	A		G	NVLB26;NVLB4;NVLB31;NVLB27;NVLB8;NVLB9;NVLB13;NVLB15;NVLB17;NVLB33;MAF1;VLB1;VLB2;VLB47;VLB26;VLB48;VLB49;VLB3;VLB28;VLB4;VLB5;VLB6;VLB8;VLB30;VLB31;VLB50;VLB32;VLB9;VLB10;VLB33;VLB11;VLB12;VLB13;VLB14;VLB15;VLB35;VLB51;VLB16;VLB36;VLB17;VLB38;VLB18;VLB52;VLB39;VLB53;VLB19;VLB20;VLB21;VLB42;VLB24;VLB54;VLB43;VLB46	01:16:00	00:08:00	00:19:00	00:28:00	00:20:00	00:05:00	00:14:00	00:06:00	pscon/afri26	G	G	G	G	G	G	G	G	G	G	A	A	A	A	A	A	A	A	A	A	A	A	A	A	A	A	A	A	A	A	A	A	A	A	A
CM3.5_scaffold00016	3013959	C		T	NVLB26;NVLB4;NVLB31;NVLB27;NVLB8;NVLB9;NVLB32;NVLB13;NVLB15;NVLB17;NVLB33;MAF1;VLB1;VLB2;VLB47;VLB26;VLB48;VLB49;VLB3;VLB28;VLB4;VLB5;VLB6;VLB8;VLB30;VLB31;VLB50;VLB32;VLB9;VLB10;VLB33;VLB11;VLB12;VLB13;VLB14;VLB15;VLB35;VLB51;VLB16;VLB36;VLB17;VLB38;VLB18;VLB52;VLB39;VLB53;VLB19;VLB20;VLB21;VLB42;VLB24;VLB54;VLB43;VLB44;VLB46	01:22:00	00:20:00	00:24:00	00:28:00	00:46:00	00:05:00	00:36:00	00:18:00	pscon/afri27	T	T	C	T	T	T	T	T	T	T	C	C	C	C	C	C	CT	C	C	C	C	C	C	C	C	C	C	C	C	C	C	C	C	C	C
CM3.5_scaffold00019	733891	G		A	NVLB26;NVLB4;NVLB31;NVLB7;NVLB27;NVLB8;NVLB9;NVLB32;NVLB13;NVLB15;NVLB17;NVLB20;NVLB33;NVLB22;MAF1;VLB1;VLB2;VLB47;VLB26;VLB48;VLB49;VLB3;VLB28;VLB4;VLB5;VLB6;VLB8;VLB30;VLB31;VLB50;VLB32;VLB9;VLB10;VLB33;VLB11;VLB12;VLB13;VLB14;VLB15;VLB51;VLB16;VLB36;VLB17;VLB38;VLB18;VLB52;VLB53;VLB19;VLB20;VLB21;VLB24;VLB54;VLB43;VLB46	01:14:00	00:06:00	00:06:00	00:15:00	00:09:00	00:01:00	00:20:00	00:06:00	pscon/afri28	A	A	A	A	A	A	A	A	A	A	G	G	G	G	G	G	G	G	G	G	G	G	G	G	G	G	G	G	G	G	G	G	G	G	G
CM3.5_scaffold00025	477114	T		C	NVLB26;NVLB31;NVLB27;NVLB8;NVLB9;NVLB32;NVLB13;NVLB15;NVLB17;MAF1;VLB1;VLB2;VLB47;VLB26;VLB48;VLB49;VLB3;VLB28;VLB4;VLB5;VLB6;VLB8;VLB30;VLB31;VLB50;VLB32;VLB9;VLB10;VLB33;VLB11;VLB12;VLB13;VLB14;VLB15;VLB35;VLB51;VLB16;VLB36;VLB17;VLB38;VLB18;VLB52;VLB39;VLB53;VLB19;VLB20;VLB21;VLB42;VLB24;VLB54;VLB43;VLB44;VLB46	01:07:00	00:25:00	00:06:00	00:20:00	00:19:00	00:05:00	00:13:00	00:10:00	pscon/afri29	C	C	C	C	C	T	C	C	T	C	T	T	T	T	T	T	T	T	T	T	T	T	T	T	T	T	T	T	T	T	T	T	T	T	T
CM3.5_scaffold00001	4109504	C		A	NVLB26;NVLB31;NVLB27;NVLB8;NVLB9;NVLB32;NVLB13;NVLB15;NVLB17;NVLB33;MAF1;VLB1;VLB2;VLB47;VLB26;VLB48;VLB49;VLB3;VLB28;VLB4;VLB5;VLB6;VLB8;VLB30;VLB31;VLB50;VLB32;VLB9;VLB10;VLB33;VLB11;VLB12;VLB13;VLB14;VLB15;VLB35;VLB51;VLB16;VLB36;VLB17;VLB38;VLB18;VLB52;VLB39;VLB53;VLB19;VLB20;VLB21;VLB42;VLB24;VLB54;VLB43;VLB44;VLB46	01:13:00	00:18:00	00:20:00	00:35:00	00:16:00	00:08:00	00:29:00	00:06:00	pscon/afri3	A	A	A	A	A	A	A	A	A	A	C	C	C	C	C	C	C	C	C	C	C	C	C	C	C	C	C	C	C	C	C	C	C	C	C
CM3.5_scaffold00032	1280964	C		T	NVLB3;NVLB26;NVLB31;NVLB27;NVLB8;NVLB9;NVLB32;NVLB13;NVLB15;NVLB17;NVLB33;MAF1;VLB1;VLB2;VLB47;VLB26;VLB48;VLB49;VLB3;VLB28;VLB4;VLB5;VLB6;VLB7;VLB8;VLB30;VLB31;VLB50;VLB32;VLB9;VLB10;VLB33;VLB11;VLB12;VLB13;VLB14;VLB15;VLB35;VLB51;VLB16;VLB36;VLB17;VLB38;VLB18;VLB52;VLB53;VLB19;VLB20;VLB21;VLB42;VLB24;VLB54;VLB43;VLB44;VLB46	01:05:00	00:06:00	00:06:00	00:10:00	00:05:00	.:.	00:06:00	00:05:00	pscon/afri30	T	T	T	T	T	T	T	T	T	T	C	C	C	C	C	C	CT	C	C	C	C	C	C	C	C	C	C	C	C	C	C	C	C	C	C
CM3.5_scaffold00040	2417603	A		G	NVLB26;NVLB31;NVLB27;NVLB8;NVLB9;NVLB32;NVLB13;NVLB15;NVLB17;MAF1;VLB1;VLB2;VLB47;VLB26;VLB48;VLB49;VLB3;VLB28;VLB4;VLB5;VLB6;VLB8;VLB30;VLB31;VLB50;VLB32;VLB9;VLB10;VLB33;VLB11;VLB12;VLB13;VLB14;VLB15;VLB35;VLB51;VLB16;VLB36;VLB17;VLB38;VLB18;VLB52;VLB39;VLB53;VLB19;VLB20;VLB21;VLB42;VLB24;VLB54;VLB43;VLB44;VLB46	01:06:00	00:11:00	00:06:00	00:17:00	00:20:00	00:02:00	00:10:00	00:05:00	pscon/afri32	G	G	G	G	G	G	G	G	G	G	A	A	A	A	A	A	A	A	A	A	A	A	A	A	A	A	A	A	A	A	A	A	A	A	A
CM3.5_scaffold00048	34136	T		C	NVLB26;NVLB4;NVLB7;NVLB27;NVLB8;NVLB9;NVLB32;NVLB11;NVLB13;NVLB15;NVLB17;NVLB33;MAF1;VLB1;VLB2;VLB47;VLB26;VLB48;VLB49;VLB3;VLB28;VLB4;VLB5;VLB6;VLB8;VLB30;VLB31;VLB50;VLB32;VLB9;VLB10;VLB33;VLB11;VLB12;VLB13;VLB14;VLB15;VLB35;VLB51;VLB16;VLB17;VLB38;VLB18;VLB52;VLB39;VLB53;VLB19;VLB20;VLB21;VLB42;VLB24;VLB54;VLB43;VLB46	01:08:00	00:05:00	00:05:00	00:04:00	00:17:00	00:02:00	00:03:00	00:06:00	pscon/afri33	C	C	C	C	C	C	C	C	C	C	No Call	T	T	T	T	T	TC	T	T	T	T	T	T	T	T	T	T	T	T	T	T	T	T	T	T
CM3.5_scaffold00050	784501	A		G	NVLB26;NVLB4;NVLB7;NVLB27;NVLB8;NVLB9;NVLB32;NVLB13;NVLB15;NVLB17;NVLB41;NVLB20;NVLB33;NVLB22;MAF1;VLB1;VLB2;VLB47;VLB26;VLB48;VLB49;VLB3;VLB28;VLB4;VLB5;VLB6;VLB8;VLB30;VLB31;VLB50;VLB32;VLB9;VLB10;VLB33;VLB11;VLB12;VLB13;VLB14;VLB15;VLB51;VLB16;VLB36;VLB17;VLB38;VLB18;VLB52;VLB53;VLB19;VLB20;VLB21;VLB54;VLB43;VLB46	01:26:00	00:15:00	00:13:00	00:24:00	00:23:00	00:07:00	00:11:00	00:21:00	pscon/afri34	G	G	G	G	G	G	G	G	G	G	A	A	A	A	A	A	A	A	A	A	A	A	A	A	A	A	A	A	A	A	A	A	A	A	A
CM3.5_scaffold00001	4426916	G		C	NVLB26;NVLB4;NVLB27;NVLB8;NVLB9;NVLB32;NVLB13;NVLB15;NVLB17;MAF1;VLB1;VLB2;VLB47;VLB26;VLB48;VLB49;VLB3;VLB28;VLB4;VLB5;VLB6;VLB8;VLB30;VLB31;VLB50;VLB32;VLB9;VLB10;VLB33;VLB11;VLB12;VLB13;VLB14;VLB15;VLB35;VLB51;VLB16;VLB36;VLB17;VLB38;VLB18;VLB52;VLB39;VLB53;VLB19;VLB20;VLB21;VLB42;VLB24;VLB54;VLB43;VLB46	01:18:00	00:12:00	00:29:00	00:36:00	00:46:00	00:06:00	00:07:00	00:09:00	pscon/afri4	C	C	C	C	C	C	C	C	C	C	G	G	G	G	G	G	GC	G	G	G	G	G	G	G	G	G	G	G	G	G	G	G	G	G	G
CM3.5_scaffold01595	3700951	A		G	NVLB1;NVLB3;NVLB26;NVLB4;NVLB5;NVLB6;NVLB7;NVLB27;NVLB8;NVLB9;NVLB10;NVLB32;NVLB11;NVLB12;NVLB13;NVLB15;NVLB16;NVLB17;NVLB41;NVLB20;NVLB38;NVLB29;NVLB42;NVLB22;NVLB23;MAF1;VLB1;VLB2;VLB31;VLB9;VLB10;VLB11;VLB15;VLB16;VLB18;VLB53;VLB19;VLB21;VLB54	01:10:00	0|1:4,4	00:11:00	0|1:5,5	0|1:4,1	0|1:1,1	00:03:00	00:05:00	pscon/afri5	G	G	G	G	G	G	G	G	G	G	G	G	G	A	GA	G	GA	A	A	A	A	A	A	A	A	A	A	A	A	G	G	G	A	G	G
CM3.5_scaffold00002	1103707	A		G	NVLB26;NVLB4;NVLB5;NVLB6;NVLB7;NVLB27;NVLB8;NVLB9;NVLB32;NVLB13;NVLB15;NVLB16;NVLB17;NVLB33;NVLB22;NVLB23;MAF1;VLB1;VLB2;VLB47;VLB49;VLB3;VLB28;VLB4;VLB5;VLB6;VLB8;VLB30;VLB31;VLB50;VLB9;VLB10;VLB11;VLB12;VLB13;VLB14;VLB15;VLB35;VLB16;VLB36;VLB17;VLB38;VLB18;VLB53;VLB19;VLB20;VLB21;VLB24;VLB54;VLB46	01:42:00	00:14:00	00:45:00	00:29:00	0|1:36,1	00:11:00	00:15:00	00:25:00	pscon/afri6	G	G	G	G	G	G	G	G	G	G	A	A	A	A	A	A	A	A	A	A	A	A	A	A	A	A	A	A	A	A	A	A	A	A	A
CM3.5_scaffold00002	1551189	C		T	NVLB1;NVLB26;NVLB4;NVLB7;NVLB34;NVLB27;NVLB8;NVLB9;NVLB32;NVLB11;NVLB12;NVLB13;NVLB15;NVLB16;NVLB17;NVLB41;NVLB20;NVLB38;NVLB29;NVLB42;NVLB33;NVLB22;NVLB23;MAF1;VLB1;VLB2;VLB26;VLB48;VLB3;VLB4;VLB5;VLB6;VLB8;VLB31;VLB32;VLB9;VLB10;VLB11;VLB15;VLB51;VLB16;VLB18;VLB52;VLB53;VLB19;VLB20;VLB21;VLB54	01:10:00	0|1:3,8	00:10:00	0|1:1,5	00:11:00	00:01:00	00:03:00	00:08:00	pscon/afri7	T	T	T	T	T	T	T	T	T	T	C	T	C	T	T	T	T	T	T	C	C	C	C	C	C	C	C	C	C	T	C	T	T	T	C
CM3.5_scaffold01596	3376637	G		A	NVLB26;NVLB31;NVLB27;NVLB8;NVLB9;NVLB32;NVLB13;NVLB15;NVLB17;NVLB33;MAF1;VLB1;VLB2;VLB47;VLB26;VLB48;VLB49;VLB3;VLB28;VLB4;VLB5;VLB6;VLB8;VLB30;VLB31;VLB50;VLB32;VLB9;VLB10;VLB33;VLB11;VLB12;VLB13;VLB14;VLB15;VLB35;VLB51;VLB16;VLB36;VLB17;VLB38;VLB18;VLB52;VLB53;VLB19;VLB20;VLB21;VLB42;VLB24;VLB54;VLB43;VLB46	01:30:00	00:51:00	00:24:00	00:56:00	00:29:00	00:06:00	00:27:00	00:14:00	pscon/afri8	A	A	A	A	A	A	A	A	A	A	G	G	G	G	G	G	A	G	G	G	G	G	G	G	G	G	G	G	G	G	G	G	G	G	G
CM3.5_scaffold00005	4604947	A		G	NVLB1;NVLB2;NVLB25;NVLB3;NVLB26;NVLB4;NVLB27;NVLB8;NVLB9;NVLB32;NVLB11;NVLB12;NVLB13;NVLB15;NVLB36;NVLB16;NVLB17;NVLB18;NVLB41;NVLB20;NVLB38;NVLB28;NVLB29;NVLB30;NVLB33;NVLB22;NVLB23;MAF1;VLB1;VLB26;VLB8;VLB31;VLB32;VLB10;VLB11;VLB15;VLB16;VLB21	01:10:00	0|1:9,4	00:05:00	0|1:2,7	00:16:00	0|1:1,1	0|1:4,2	0|1:7,2	cantcon/afric11	G	G	G	G	G	G	G	G	G	G	A	G	A	GA	A	G	G	G	G	A	A	A	A	No Call	A	A	A	A	A	A	A	G	G	G	G
CM3.5_scaffold00015	6018046	A		G	NVLB1;NVLB2;NVLB25;NVLB4;NVLB31;NVLB27;NVLB8;NVLB9;NVLB13;NVLB15;NVLB17;NVLB29;NVLB33;MAF1;VLB1;VLB2;VLB47;VLB26;VLB48;VLB49;VLB3;VLB28;VLB4;VLB6;VLB8;VLB30;VLB31;VLB32;VLB9;VLB10;VLB33;VLB11;VLB12;VLB14;VLB15;VLB35;VLB51;VLB16;VLB36;VLB17;VLB38;VLB18;VLB53;VLB20;VLB21;VLB42;VLB24;VLB43;VLB44;VLB25;VLB46	01:05:00	00:06:00	00:04:00	00:09:00	00:06:00	00:03:00	00:11:00	01:01:00	cantcon/afric19	G	G	G	G	G	G	G	G	G	G	A	A	A	A	A	A	GA	A	G	A	A	A	A	A	A	A	A	A	A	A	A	A	A	A	A
CM3.5_scaffold00001	776206	C		T	NVLB24;NVLB1;NVLB2;NVLB25;NVLB3;NVLB4;NVLB31;NVLB34;NVLB27;NVLB8;NVLB9;NVLB10;NVLB11;NVLB13;NVLB15;NVLB16;NVLB17;NVLB18;NVLB41;NVLB20;NVLB38;NVLB29;NVLB42;NVLB30;NVLB33;NVLB22;NVLB23;MAF1;VLB1;VLB26;VLB8;VLB30;VLB31;VLB50;VLB32;VLB10;VLB11;VLB15;VLB16;VLB37;VLB18;VLB21;VLB25	01:12:00	0|1:5,10	00:12:00	01:22:00	00:13:00	0|1:4,1	0|1:9,5	01:03:00	cantcon/afric2	T	T	T	T	T	T	T	T	T	T	T	T	C	T	T	T	CT	T	CT	C	C	C	C	C	C	CT	C	C	C	T	T	T	T	T	T
CM3.5_scaffold00020	618170	G		T	NVLB1;NVLB2;NVLB25;NVLB3;NVLB26;NVLB4;NVLB31;NVLB7;NVLB27;NVLB8;NVLB9;NVLB11;NVLB13;NVLB15;NVLB17;NVLB41;NVLB20;NVLB28;NVLB29;NVLB33;NVLB22;MAF1;VLB1;VLB2;VLB26;VLB49;VLB28;VLB4;VLB8;VLB30;VLB31;VLB32;VLB9;VLB10;VLB33;VLB11;VLB12;VLB15;VLB51;VLB16;VLB17;VLB38;VLB53;VLB21;VLB43;VLB46	01:36:00	00:16:00	00:32:00	00:14:00	00:24:00	0|1:2,1	00:26:00	0|1:5,1	cantcon/afric21	T	T	T	T	T	T	T	T	T	T	G	G	G	T	G	G	G	G	G	G	G	G	G	G	G	G	G	G	G	G	G	G	G	G	G
CM3.5_scaffold00029	1369885	T		C	NVLB1;NVLB2;NVLB3;NVLB7;NVLB8;NVLB9;NVLB10;NVLB12;NVLB13;NVLB15;NVLB16;NVLB17;NVLB18;NVLB19;NVLB20;NVLB38;NVLB29;NVLB21;NVLB22;NVLB23;MAF1;VLB1;VLB2;VLB26;VLB4;VLB31;VLB32;VLB9;VLB10;VLB11;VLB15;VLB16;VLB36;VLB18;VLB40;VLB19;VLB21;VLB22;VLB24;VLB44;VLB25	01:30:00	0|1:5,40	00:15:00	0|1:7,16	00:10:00	0|1:1,3	01:32:00	01:10:00	cantcon/afric24	C	C	C	C	C	C	C	C	C	C	C	C	T	T	T	C	T	C	T	T	T	T	T	T	T	C	T	T	T	C	C	C	C	C	T
CM3.5_scaffold00057	1025184	A		G	NVLB1;NVLB2;NVLB25;NVLB3;NVLB4;NVLB7;NVLB27;NVLB8;NVLB9;NVLB11;NVLB12;NVLB13;NVLB15;NVLB17;NVLB18;NVLB41;NVLB20;NVLB38;NVLB29;NVLB30;NVLB33;NVLB22;MAF1;VLB1;VLB47;VLB26;VLB48;VLB3;VLB28;VLB4;VLB5;VLB6;VLB7;VLB8;VLB30;VLB31;VLB50;VLB32;VLB9;VLB10;VLB33;VLB11;VLB12;VLB13;VLB14;VLB15;VLB16;VLB37;VLB38;VLB18;VLB21;VLB23;VLB43;VLB25;VLB46	01:04:00	.:.	00:04:00	.:.	00:03:00	.:.	0|1:1,2	01:01:00	cantcon/afric27	G	G	G	G	G	G	G	G	G	G	A	A	A	A	A	A	A	A	A	A	A	A	A	A	A	A	A	A	A	A	A	G	G	G	G
CM3.5_scaffold00070	1323792	T		C	NVLB3;NVLB26;NVLB31;NVLB7;NVLB27;NVLB8;NVLB9;NVLB11;NVLB13;NVLB15;NVLB17;NVLB20;NVLB33;MAF1;VLB1;VLB2;VLB47;VLB26;VLB48;VLB49;VLB3;VLB28;VLB4;VLB5;VLB6;VLB7;VLB8;VLB30;VLB31;VLB50;VLB32;VLB9;VLB10;VLB33;VLB11;VLB12;VLB13;VLB14;VLB15;VLB51;VLB16;VLB17;VLB38;VLB18;VLB52;VLB53;VLB19;VLB20;VLB21;VLB42;VLB24;VLB54;VLB43;VLB46	01:05:00	00:07:00	00:05:00	00:01:00	00:04:00	.:.	00:03:00	00:01:00	cantcon/afric28	C	C	C	C	C	C	C	C	C	C	T	T	T	T	T	C	CT	T	T	T	T	T	T	T	T	T	T	T	T	T	T	T	T	C	C
CM3.5_scaffold00074	776981	A		G	NVLB3;NVLB26;NVLB31;NVLB7;NVLB27;NVLB8;NVLB9;NVLB13;NVLB15;NVLB17;NVLB33;MAF1;VLB1;VLB2;VLB47;VLB26;VLB48;VLB49;VLB3;VLB28;VLB4;VLB5;VLB6;VLB7;VLB8;VLB30;VLB31;VLB50;VLB32;VLB9;VLB10;VLB33;VLB11;VLB12;VLB13;VLB14;VLB15;VLB35;VLB51;VLB16;VLB36;VLB17;VLB38;VLB18;VLB52;VLB53;VLB19;VLB20;VLB21;VLB42;VLB24;VLB54;VLB43;VLB46	01:06:00	00:11:00	00:06:00	00:07:00	00:04:00	.:.	00:06:00	00:01:00	cantcon/afric29	G	G	G	G	G	G	G	G	G	G	A	G	A	A	A	A	AG	A	A	A	A	A	A	A	A	A	A	A	A	A	A	A	A	A	A
CM3.5_scaffold00001	5002403	T		A	NVLB24;NVLB1;NVLB2;NVLB25;NVLB3;NVLB4;NVLB7;NVLB34;NVLB27;NVLB8;NVLB9;NVLB11;NVLB12;NVLB13;NVLB15;NVLB36;NVLB16;NVLB17;NVLB18;NVLB41;NVLB19;NVLB20;NVLB38;NVLB29;NVLB30;NVLB33;NVLB22;NVLB23;MAF1;VLB1;VLB26;VLB48;VLB3;VLB5;VLB6;VLB7;VLB31;VLB32;VLB10;VLB11;VLB15;VLB16;VLB18;VLB21;VLB25	01:06:00	0|1:3,3	00:04:00	0|1:8,5	00:06:00	.:.	0|1:4,5	01:01:00	cantcon/afric4	A	A	A	A	A	A	A	A	A	A	AT	A	A	A	A	A	A	A	A	T	T	T	T	T	T	T	T	T	T	AT	T	A	A	A	A
CM3.5_scaffold01596	2090794	G		A	NVLB1;NVLB2;NVLB3;NVLB4;NVLB7;NVLB34;NVLB8;NVLB9;NVLB10;NVLB11;NVLB12;NVLB13;NVLB15;NVLB17;NVLB18;NVLB41;NVLB19;NVLB20;NVLB29;NVLB33;NVLB22;NVLB23;MAF1;VLB1;VLB2;VLB26;VLB48;VLB3;VLB4;VLB5;VLB6;VLB7;VLB8;VLB31;VLB32;VLB9;VLB10;VLB11;VLB12;VLB14;VLB15;VLB16;VLB18;VLB19;VLB20;VLB21;VLB22;VLB43;VLB25;VLB46	01:04:00	00:03:00	00:04:00	0|1:1,3	00:02:00	.:.	01:02:00	01:01:00	cantcon/afric6	A	A	A	A	A	A	A	A	A	A	G	A	A	G	G	G	GA	G	G	G	G	G	G	G	G	G	G	G	A	A	A	A	A	A	A
CM3.5_scaffold00003	4727831	C		T	NVLB1;NVLB2;NVLB3;NVLB4;NVLB34;NVLB8;NVLB9;NVLB10;NVLB12;NVLB13;NVLB15;NVLB16;NVLB17;NVLB18;NVLB41;NVLB19;NVLB20;NVLB38;NVLB29;NVLB21;NVLB33;NVLB22;NVLB23;MAF1;VLB1;VLB2;VLB26;VLB48;VLB3;VLB5;VLB6;VLB7;VLB8;VLB31;VLB32;VLB9;VLB10;VLB11;VLB15;VLB16;VLB36;VLB18;VLB19;VLB20;VLB21;VLB22;VLB25	00:05:00	0|1:4,7	01:04:00	0|1:14,3	01:05:00	.:.	00:02:00	00:04:00	cantcon/afric7	C	C	C	C	C	C	C	C	C	C	T	T	T	C	C	T	C	T	C	T	T	T	T	T	T	T	T	T	T	C	C	T	C	C	C
CM3.5_scaffold00003	7959308	G		A	NVLB1;NVLB2;NVLB25;NVLB4;NVLB7;NVLB34;NVLB27;NVLB8;NVLB11;NVLB12;NVLB13;NVLB15;NVLB36;NVLB17;NVLB18;NVLB41;NVLB20;NVLB29;NVLB21;NVLB30;NVLB22;NVLB23;MAF1;VLB1;VLB26;VLB3;VLB4;VLB5;VLB7;VLB31;VLB32;VLB9;VLB10;VLB11;VLB12;VLB15;VLB16;VLB18;VLB40;VLB21;VLB43;VLB25;VLB46	00:18:00	01:05:00	01:07:00	0|1:4,4	01:07:00	00:03:00	0|1:3,2	00:03:00	cantcon/afric9	G	G	G	G	G	G	G	G	G	G	A	A	A	A	A	A	GA	A	A	A	A	A	A	A	A	A	A	A	A	A	G	A	A	G	A
CM3.5_scaffold00003	5683463	G		A	NVLB2;NVLB26;NVLB5;NVLB6;NVLB31;NVLB7;NVLB34;NVLB27;NVLB32;NVLB11;NVLB13;NVLB16;NVLB17;NVLB18;NVLB41;NVLB19;NVLB20;NVLB29;NVLB21;NVLB33;NVLB22;NVLB23;MAF1;VLB1;VLB2;VLB47;VLB49;VLB3;VLB4;VLB5;VLB29;VLB8;VLB30;VLB31;VLB50;VLB9;VLB10;VLB11;VLB12;VLB15;VLB16;VLB18;VLB40;VLB19;VLB20;VLB21;VLB23;VLB44;VLB46	01:09:00	01:05:00	01:03:00	00:07:00	0|1:17,1	00:01:00	00:04:00	00:05:00	mopsin/afrcon1	A	A	A	A	A	A	A	A	A	A	A	A	A	A	A	A	A	A	A	A	A	A	A	A	A	A	A	A	A	A	A	A	A	A	A
CM3.5_scaffold00005	4443187	C		T	NVLB2;NVLB3;NVLB26;NVLB6;NVLB31;NVLB7;NVLB27;NVLB32;NVLB11;NVLB13;NVLB16;NVLB17;NVLB18;NVLB41;NVLB29;NVLB21;NVLB33;NVLB22;MAF1;VLB1;VLB2;VLB47;VLB26;VLB48;VLB49;VLB3;VLB4;VLB5;VLB29;VLB6;VLB7;VLB8;VLB30;VLB31;VLB50;VLB9;VLB10;VLB33;VLB11;VLB12;VLB14;VLB15;VLB35;VLB51;VLB16;VLB18;VLB52;VLB19;VLB20;VLB21;VLB23;VLB46	01:07:00	01:04:00	01:02:00	00:07:00	00:15:00	.:.	00:10:00	00:04:00	mopsin/afrcon2	T	T	T	T	T	T	T	T	T	T	T	T	T	T	T	T	T	T	T	T	T	T	T	T	T	C	T	T	T	T	T	C	C	C	T
CM3.5_scaffold00009	5126134	G		A	NVLB2;NVLB43;NVLB26;NVLB6;NVLB31;NVLB7;NVLB34;NVLB27;NVLB8;NVLB11;NVLB13;NVLB16;NVLB17;NVLB18;NVLB41;NVLB20;NVLB38;NVLB29;NVLB42;NVLB21;NVLB33;MAF1;VLB1;VLB2;VLB47;VLB26;VLB48;VLB49;VLB3;VLB4;VLB5;VLB29;VLB8;VLB30;VLB31;VLB50;VLB9;VLB10;VLB33;VLB11;VLB15;VLB51;VLB16;VLB18;VLB52;VLB40;VLB19;VLB20;VLB21;VLB42	00:10:00	0|1:12,1	00:06:00	01:14:00	01:09:00	01:03:00	01:15:00	01:03:00	mopsin/afrcon11	G	G	G	G	G	G	G	G	G	G	G	G	G	G	G	G	G	G	G	G	G	G	G	G	G	G	G	G	G	A	A	A	A	A	A
CM3.5_scaffold00011	2888654	T		C	NVLB2;NVLB43;NVLB26;NVLB4;NVLB6;NVLB31;NVLB7;NVLB27;NVLB8;NVLB32;NVLB11;NVLB13;NVLB17;NVLB18;NVLB41;NVLB19;NVLB20;NVLB21;NVLB33;NVLB22;MAF1;VLB1;VLB2;VLB47;VLB26;VLB48;VLB49;VLB3;VLB28;VLB4;VLB5;VLB29;VLB8;VLB30;VLB31;VLB50;VLB9;VLB10;VLB33;VLB11;VLB12;VLB13;VLB14;VLB15;VLB51;VLB16;VLB17;VLB18;VLB52;VLB19;VLB20;VLB21;VLB43;VLB44	00:05:00	01:06:00	00:05:00	01:06:00	01:08:00	01:02:00	01:03:00	01:08:00	mopsin/afrcon12	T	T	T	T	T	T	T	T	T	T	C	C	CT	T	C	C	T	T	C	T	T	T	T	T	T	C	T	T	T	C	C	C	C	C	C
CM3.5_scaffold00014	2127006	A		G	NVLB2;NVLB26;NVLB31;NVLB7;NVLB27;NVLB8;NVLB10;NVLB32;NVLB11;NVLB16;NVLB17;NVLB18;NVLB41;NVLB19;NVLB38;NVLB29;NVLB21;NVLB23;MAF1;VLB1;VLB2;VLB47;VLB26;VLB27;VLB49;VLB3;VLB4;VLB5;VLB29;VLB8;VLB30;VLB31;VLB50;VLB32;VLB9;VLB10;VLB11;VLB15;VLB35;VLB16;VLB18;VLB39;VLB40;VLB19;VLB20;VLB41;VLB21;VLB42	01:05:00	0|1:2,8	01:10:00	00:12:00	01:22:00	00:06:00	00:11:00	00:06:00	mopsin/afrcon14	G	G	G	G	G	G	G	G	G	G	G	G	G	G	G	A	G	G	G	G	G	G	G	G	G	G	G	G	A	A	A	A	A	A	A
CM3.5_scaffold00016	3732542	C		G	NVLB2;NVLB26;NVLB31;NVLB34;NVLB27;NVLB10;NVLB11;NVLB17;NVLB18;NVLB29;NVLB23;MAF1;VLB1;VLB2;VLB26;VLB27;VLB48;VLB49;VLB3;VLB4;VLB29;VLB6;VLB7;VLB8;VLB30;VLB31;VLB50;VLB32;VLB9;VLB10;VLB11;VLB12;VLB14;VLB15;VLB35;VLB16;VLB18;VLB39;VLB40;VLB19;VLB41;VLB21;VLB42;VLB23;VLB24;VLB43;VLB44;VLB45;VLB46	00:09:00	00:18:00	00:16:00	01:09:00	00:20:00	00:01:00	01:05:00	01:03:00	mopsin/afrcon18	No Call	C	C	C	C	C	C	C	C	C	C	C	C	C	C	C	C	C	C	C	C	C	C	C	C	C	C	C	C	G	G	G	G	G	G
CM3.5_scaffold00019	4608588	T		C	NVLB2;NVLB26;NVLB5;NVLB6;NVLB31;NVLB7;NVLB27;NVLB8;NVLB11;NVLB13;NVLB16;NVLB17;NVLB18;NVLB41;NVLB19;NVLB20;NVLB38;NVLB29;NVLB42;NVLB33;NVLB23;MAF1;VLB1;VLB2;VLB47;VLB49;VLB3;VLB4;VLB5;VLB29;VLB8;VLB30;VLB31;VLB50;VLB9;VLB10;VLB11;VLB15;VLB16;VLB18;VLB39;VLB40;VLB19;VLB20;VLB21;VLB42	01:06:00	0|1:1,3	01:11:00	00:08:00	0|1:4,1	00:04:00	00:08:00	00:02:00	mopsin/afrcon19	C	C	C	C	C	C	C	C	C	C	C	C	C	C	C	CT	C	CT	C	C	C	C	C	C	C	C	C	C	C	T	T	CT	T	T	T
CM3.5_scaffold00038	10704	G		C	NVLB2;NVLB43;NVLB26;NVLB6;NVLB31;NVLB7;NVLB27;NVLB8;NVLB32;NVLB11;NVLB13;NVLB16;NVLB17;NVLB18;NVLB41;NVLB19;NVLB20;NVLB38;NVLB29;NVLB21;NVLB33;NVLB22;MAF1;VLB1;VLB2;VLB47;VLB26;VLB48;VLB49;VLB3;VLB5;VLB29;VLB8;VLB30;VLB31;VLB50;VLB9;VLB10;VLB33;VLB11;VLB15;VLB51;VLB16;VLB18;VLB52;VLB19;VLB20;VLB21;VLB44	01:12:00	0|1:6,7	01:09:00	00:22:00	00:18:00	00:02:00	00:07:00	00:16:00	mopsin/afrcon25	C	C	C	C	C	C	C	C	C	C	C	G	CG	CG	C	C	CG	C	G	C	C	C	C	C	C	C	C	C	C	G	G	G	G	G	G
CM3.5_scaffold00068	108578	A		G	NVLB2;NVLB43;NVLB26;NVLB5;NVLB6;NVLB34;NVLB27;NVLB11;NVLB13;NVLB16;NVLB17;NVLB18;NVLB19;NVLB20;NVLB29;NVLB42;NVLB21;NVLB23;MAF1;VLB1;VLB2;VLB47;VLB49;VLB3;VLB4;VLB5;VLB29;VLB8;VLB30;VLB31;VLB50;VLB9;VLB10;VLB11;VLB12;VLB15;VLB16;VLB18;VLB39;VLB40;VLB19;VLB20;VLB21;VLB42;VLB23;VLB24;VLB44;VLB46	01:44:00	01:11:00	01:10:00	00:15:00	0|1:16,1	00:06:00	00:06:00	00:10:00	mopsin/afrcon29	G	G	G	G	G	G	G	G	G	G	G	G	G	G	G	G	G	G	G	G	G	G	G	G	G	AG	G	G	G	A	A	A	A	A	A
CM3.5_scaffold00006	4348132	C		T	NVLB2;NVLB3;NVLB26;NVLB5;NVLB6;NVLB31;NVLB34;NVLB27;NVLB11;NVLB13;NVLB16;NVLB17;NVLB18;NVLB41;NVLB20;NVLB29;NVLB23;MAF1;VLB1;VLB2;VLB47;VLB49;VLB3;VLB4;VLB5;VLB29;VLB6;VLB7;VLB8;VLB30;VLB31;VLB50;VLB9;VLB10;VLB11;VLB12;VLB14;VLB15;VLB16;VLB18;VLB39;VLB40;VLB19;VLB20;VLB21;VLB42;VLB23;VLB46	01:03:00	01:03:00	01:02:00	00:02:00	0|1:1,2	.:.	00:03:00	00:02:00	mopsin/afrcon3	T	T	T	T	T	T	T	T	T	T	T	T	T	T	T	T	T	T	T	T	T	T	T	T	T	T	T	T	C	CT	T	C	T	C	T
CM3.5_scaffold00069	1088284	A		G	NVLB2;NVLB26;NVLB5;NVLB6;NVLB31;NVLB7;NVLB34;NVLB27;NVLB32;NVLB11;NVLB13;NVLB16;NVLB17;NVLB18;NVLB20;NVLB29;NVLB23;MAF1;VLB1;VLB2;VLB47;VLB49;VLB3;VLB4;VLB5;VLB29;VLB8;VLB30;VLB31;VLB50;VLB9;VLB10;VLB11;VLB12;VLB15;VLB16;VLB18;VLB39;VLB40;VLB19;VLB20;VLB21;VLB42;VLB23;VLB24;VLB44;VLB46	01:05:00	01:07:00	01:12:00	00:18:00	0|1:2,8	00:01:00	00:05:00	00:05:00	mopsin/afrcon30	G	G	G	G	G	G	G	G	G	G	G	G	G	G	G	G	G	G	G	G	G	G	G	G	G	G	G	G	G	A	A	A	A	A	A
CM3.5_scaffold00007	1811091	G		C	NVLB2;NVLB26;NVLB5;NVLB6;NVLB31;NVLB7;NVLB27;NVLB8;NVLB10;NVLB32;NVLB11;NVLB13;NVLB16;NVLB17;NVLB18;NVLB41;NVLB19;NVLB20;NVLB38;NVLB29;NVLB23;MAF1;VLB1;VLB2;VLB47;VLB49;VLB3;VLB5;VLB29;VLB8;VLB30;VLB31;VLB50;VLB9;VLB10;VLB11;VLB15;VLB16;VLB18;VLB39;VLB40;VLB19;VLB20;VLB21;VLB42;VLB44	01:12:00	0|1:2,4	01:15:00	00:20:00	0|1:5,14	00:01:00	00:11:00	00:06:00	mopsin/afrcon4	C	C	C	C	C	C	C	C	C	C	CG	C	C	C	C	CG	C	C	C	C	C	C	C	C	C	G	C	C	C	G	G	G	G	G	G
CM3.5_scaffold00007	3634656	A		C	NVLB2;NVLB43;NVLB26;NVLB5;NVLB6;NVLB31;NVLB27;NVLB8;NVLB32;NVLB11;NVLB13;NVLB16;NVLB17;NVLB18;NVLB41;NVLB19;NVLB20;NVLB38;NVLB29;NVLB42;NVLB21;NVLB33;NVLB23;MAF1;VLB1;VLB2;VLB47;VLB49;VLB3;VLB4;VLB5;VLB29;VLB8;VLB30;VLB31;VLB50;VLB9;VLB10;VLB11;VLB15;VLB16;VLB18;VLB39;VLB40;VLB19;VLB20;VLB21;VLB42	01:07:00	0|1:1,4	01:10:00	00:06:00	0|1:6,1	00:02:00	00:16:00	00:06:00	mopsin/afrcon5	C	C	C	C	C	C	C	C	C	C	C	C	C	C	C	C	C	A	C	C	C	C	C	C	C	C	C	C	C	A	A	A	A	A	A
CM3.5_scaffold00008	696695	G		A	NVLB2;NVLB26;NVLB6;NVLB31;NVLB7;NVLB27;NVLB32;NVLB11;NVLB13;NVLB16;NVLB17;NVLB18;NVLB41;NVLB19;NVLB20;NVLB29;NVLB21;MAF1;VLB1;VLB2;VLB47;VLB26;VLB48;VLB49;VLB3;VLB4;VLB5;VLB29;VLB8;VLB30;VLB31;VLB50;VLB9;VLB10;VLB33;VLB11;VLB12;VLB15;VLB51;VLB16;VLB18;VLB52;VLB39;VLB40;VLB19;VLB20;VLB21;VLB42;VLB23;VLB46	00:04:00	00:03:00	00:06:00	01:06:00	01:01:00	01:01:00	01:05:00	01:04:00	mopsin/afrcon7	G	G	G	G	G	G	G	G	G	G	G	G	G	G	G	G	G	G	G	G	G	G	G	G	G	G	G	G	G	A	A	A	A	A	A
CM3.5_scaffold00001	1868612	A		G	NVLB43;NVLB3;NVLB6;NVLB31;NVLB27;NVLB11;NVLB13;NVLB17;NVLB18;NVLB20;NVLB38;NVLB28;NVLB22;MAF1;VLB1;VLB2;VLB26;VLB49;VLB28;VLB4;VLB29;VLB56;VLB8;VLB30;VLB31;VLB50;VLB9;VLB10;VLB33;VLB11;VLB12;VLB13;VLB15;VLB51;VLB16;VLB17;VLB18;VLB52;VLB40;VLB19;VLB21;VLB23;VLB24;VLB54;VLB43;VLB44;VLB25;VLB46	00:02:00	.:.	00:15:00	01:04:00	01:21:00	0|1:1,4	01:04:00	.:.	moca/afrcon1	A	A	A	A	A	A	A	A	A	A	A	A	A	A	A	A	A	A	A	A	A	A	A	A	A	A	A	A	A	G	A	G	G	G	A
CM3.5_scaffold00007	5675382	T		A	NVLB24;NVLB1;NVLB25;NVLB3;NVLB6;NVLB34;NVLB27;NVLB8;NVLB13;NVLB16;NVLB17;NVLB18;NVLB20;NVLB38;NVLB28;NVLB29;NVLB42;NVLB30;NVLB33;MAF1;VLB1;VLB26;VLB4;VLB29;VLB56;VLB8;VLB30;VLB31;VLB50;VLB10;VLB33;VLB11;VLB15;VLB16;VLB36;VLB18;VLB52;VLB39;VLB40;VLB21;VLB42;VLB24;VLB54;VLB44;VLB25	00:07:00	0|1:8,2	00:10:00	01:04:00	01:04:00	0|1:1,2	0|1:3,4	.:.	moca/afrcon12	T	T	T	T	T	T	T	T	T	T	T	T	T	T	T	A	T	T	T	T	T	T	T	T	T	T	T	T	T	T	T	A	A	A	A
CM3.5_scaffold00007	6630818	C		T	NVLB1;NVLB2;NVLB43;NVLB25;NVLB26;NVLB6;NVLB31;NVLB7;NVLB34;NVLB27;NVLB11;NVLB13;NVLB16;NVLB17;NVLB18;NVLB19;NVLB20;NVLB28;NVLB29;NVLB42;NVLB33;MAF1;VLB1;VLB2;VLB47;VLB26;VLB48;VLB49;VLB3;VLB4;VLB29;VLB8;VLB30;VLB31;VLB9;VLB10;VLB33;VLB11;VLB12;VLB15;VLB51;VLB16;VLB40;VLB20;VLB21;VLB42;VLB23;VLB24;VLB44;VLB46	00:08:00	00:07:00	00:08:00	01:11:00	01:07:00	01:01:00	01:04:00	0|1:1,1	moca/afrcon13	C	C	C	C	C	C	C	C	C	C	C	C	C	C	C	C	C	C	C	C	C	C	C	C	C	T	C	C	C	T	T	T	T	T	T
CM3.5_scaffold01597	146494	A		C	NVLB2;NVLB43;NVLB3;NVLB26;NVLB6;NVLB27;NVLB8;NVLB32;NVLB11;NVLB13;NVLB16;NVLB17;NVLB18;NVLB20;NVLB38;NVLB29;NVLB21;NVLB33;MAF1;VLB1;VLB2;VLB47;VLB26;VLB48;VLB49;VLB3;VLB4;VLB5;VLB29;VLB6;VLB7;VLB8;VLB30;VLB31;VLB50;VLB9;VLB10;VLB33;VLB11;VLB15;VLB51;VLB16;VLB18;VLB52;VLB39;VLB40;VLB19;VLB20;VLB21;VLB42;VLB24;VLB44	01:06:00	0|1:2,2	01:07:00	00:04:00	00:04:00	.:.	00:01:00	00:03:00	moca/afrcon14	C	C	C	C	C	C	C	C	C	C	C	A	A	C	C	C	C	C	A	C	C	C	C	C	C	C	C	C	C	C	C	C	A	A	A
CM3.5_scaffold00009	2607439	G		A	NVLB1;NVLB43;NVLB3;NVLB6;NVLB8;NVLB13;NVLB16;NVLB17;NVLB20;NVLB38;NVLB28;NVLB29;NVLB42;NVLB33;MAF1;VLB1;VLB2;VLB47;VLB26;VLB48;VLB55;VLB3;VLB4;VLB5;VLB29;VLB56;VLB6;VLB7;VLB8;VLB30;VLB31;VLB50;VLB9;VLB10;VLB33;VLB11;VLB15;VLB16;VLB36;VLB18;VLB52;VLB53;VLB40;VLB19;VLB20;VLB21;VLB42;VLB22;VLB24;VLB54;VLB44;VLB25	00:04:00	0|1:4,1	00:07:00	01:03:00	01:05:00	.:.	00:08:00	.:.	moca/afrcon15	G	G	G	G	G	G	G	G	G	G	G	G	A	G	G	A	G	G	G	G	G	G	G	G	G	G	G	G	G	A	A	A	A	GA	G
CM3.5_scaffold00011	2880788	A		C	NVLB1;NVLB2;NVLB43;NVLB25;NVLB26;NVLB6;NVLB31;NVLB27;NVLB8;NVLB32;NVLB11;NVLB13;NVLB16;NVLB17;NVLB18;NVLB41;NVLB19;NVLB20;NVLB38;NVLB28;NVLB29;NVLB42;NVLB21;NVLB33;MAF1;VLB1;VLB2;VLB47;VLB26;VLB48;VLB49;VLB3;VLB29;VLB8;VLB30;VLB31;VLB9;VLB10;VLB33;VLB11;VLB15;VLB51;VLB16;VLB39;VLB40;VLB20;VLB21;VLB42	00:12:00	0|1:9,4	00:10:00	01:09:00	01:06:00	01:01:00	01:12:00	0|1:1,8	moca/afrcon17	A	A	A	A	A	A	A	A	A	A	A	C	A	A	A	C	A	A	A	A	A	A	A	A	A	C	A	A	A	C	C	C	C	C	C
CM3.5_scaffold00014	293391	C		T	NVLB1;NVLB25;NVLB6;NVLB7;NVLB27;NVLB13;NVLB36;NVLB16;NVLB17;NVLB18;NVLB20;NVLB29;NVLB30;NVLB33;MAF1;VLB1;VLB47;VLB26;VLB48;VLB3;VLB4;VLB29;VLB56;VLB8;VLB30;VLB31;VLB10;VLB33;VLB11;VLB12;VLB13;VLB15;VLB16;VLB36;VLB18;VLB39;VLB40;VLB21;VLB42;VLB23;VLB24;VLB54;VLB44;VLB25;VLB46	00:11:00	00:21:00	00:23:00	01:16:00	01:08:00	01:03:00	0|1:9,4	00:05:00	moca/afrcon21	C	C	C	C	C	C	C	C	C	C	C	C	C	C	C	C	C	C	C	C	C	C	C	C	C	C	C	C	C	T	T	T	T	T	T
CM3.5_scaffold00014	3747692	T		C	NVLB2;NVLB43;NVLB26;NVLB6;NVLB31;NVLB7;NVLB27;NVLB13;NVLB16;NVLB17;NVLB18;NVLB41;NVLB19;NVLB20;NVLB29;NVLB22;MAF1;VLB1;VLB2;VLB47;VLB26;VLB48;VLB49;VLB3;VLB4;VLB5;VLB29;VLB8;VLB30;VLB31;VLB50;VLB9;VLB10;VLB33;VLB11;VLB12;VLB15;VLB51;VLB16;VLB36;VLB18;VLB52;VLB19;VLB20;VLB21;VLB23;VLB46	01:07:00	01:03:00	01:11:00	00:11:00	00:23:00	00:03:00	00:09:00	00:29:00	moca/afrcon24	C	C	C	C	C	C	C	C	C	C	C	C	C	C	CT	T	C	C	C	C	C	C	C	C	C	C	C	C	T	T	T	T	T	T	T
CM3.5_scaffold00016	3461996	A		G	NVLB2;NVLB43;NVLB3;NVLB26;NVLB6;NVLB31;NVLB7;NVLB34;NVLB27;NVLB11;NVLB13;NVLB16;NVLB17;NVLB18;NVLB19;NVLB20;NVLB29;NVLB42;NVLB21;NVLB33;NVLB22;MAF1;VLB1;VLB2;VLB47;VLB26;VLB48;VLB49;VLB3;VLB4;VLB5;VLB29;VLB6;VLB7;VLB8;VLB30;VLB31;VLB50;VLB9;VLB10;VLB33;VLB11;VLB12;VLB14;VLB15;VLB51;VLB16;VLB18;VLB52;VLB40;VLB19;VLB20;VLB21;VLB23;VLB24;VLB46	00:03:00	00:09:00	00:04:00	01:05:00	01:07:00	.:.	01:04:00	01:02:00	moca/afrcon26	A	A	A	A	A	A	A	A	A	A	A	A	A	A	A	A	A	A	A	A	A	A	A	A	A	G	A	A	A	A	A	G	G	G	G
CM3.5_scaffold00017	2525216	G		A	NVLB1;NVLB2;NVLB43;NVLB25;NVLB26;NVLB6;NVLB31;NVLB7;NVLB34;NVLB27;NVLB32;NVLB11;NVLB13;NVLB16;NVLB17;NVLB18;NVLB41;NVLB19;NVLB20;NVLB29;NVLB42;NVLB21;NVLB30;NVLB33;NVLB22;MAF1;VLB1;VLB47;VLB26;VLB48;VLB3;VLB4;VLB5;VLB29;VLB8;VLB30;VLB31;VLB50;VLB9;VLB10;VLB33;VLB11;VLB12;VLB15;VLB16;VLB18;VLB52;VLB21;VLB23;VLB44;VLB46	01:05:00	01:06:00	01:04:00	00:06:00	00:07:00	00:03:00	0|1:3,1	00:06:00	moca/afrcon28	A	A	A	A	A	A	A	A	A	A	A	A	A	A	A	A	A	A	A	A	A	A	A	A	A	A	A	A	A	G	G	A	G	G	A
CM3.5_scaffold01596	426240	G		A	NVLB2;NVLB3;NVLB26;NVLB6;NVLB31;NVLB34;NVLB27;NVLB8;NVLB11;NVLB13;NVLB16;NVLB17;NVLB18;NVLB41;NVLB19;NVLB20;NVLB38;NVLB29;NVLB42;NVLB33;MAF1;VLB1;VLB2;VLB47;VLB26;VLB48;VLB49;VLB3;VLB4;VLB5;VLB29;VLB6;VLB7;VLB8;VLB30;VLB31;VLB50;VLB9;VLB10;VLB33;VLB11;VLB15;VLB51;VLB16;VLB18;VLB52;VLB39;VLB40;VLB19;VLB20;VLB21;VLB42	00:06:00	0|1:13,3	00:18:00	01:09:00	01:07:00	.:.	01:14:00	01:01:00	moca/afrcon3	G	G	G	G	G	G	G	G	G	G	GA	G	G	A	G	G	G	G	A	G	G	G	G	G	G	G	G	G	G	GA	A	GA	A	A	A
CM3.5_scaffold00018	1647256	G		A	NVLB2;NVLB43;NVLB3;NVLB26;NVLB6;NVLB7;NVLB27;NVLB8;NVLB32;NVLB13;NVLB16;NVLB17;NVLB18;NVLB41;NVLB20;NVLB38;NVLB29;NVLB42;NVLB21;NVLB33;NVLB22;MAF1;VLB1;VLB2;VLB47;VLB26;VLB48;VLB49;VLB3;VLB4;VLB5;VLB29;VLB6;VLB7;VLB8;VLB30;VLB31;VLB50;VLB9;VLB10;VLB33;VLB11;VLB15;VLB51;VLB16;VLB36;VLB18;VLB52;VLB40;VLB19;VLB20;VLB21	00:04:00	0|1:5,2	00:04:00	01:11:00	01:07:00	.:.	01:12:00	01:03:00	moca/afrcon30	G	G	G	G	G	G	G	G	G	G	G	A	G	G	GA	G	G	A	G	G	G	G	G	G	G	G	G	G	A	A	A	A	A	A	A
CM3.5_scaffold00026	1186703	C		T	NVLB24;NVLB1;NVLB2;NVLB43;NVLB25;NVLB26;NVLB6;NVLB34;NVLB27;NVLB8;NVLB13;NVLB16;NVLB17;NVLB18;NVLB20;NVLB38;NVLB28;NVLB29;NVLB30;NVLB33;MAF1;VLB1;VLB47;VLB26;VLB48;VLB3;VLB4;VLB29;VLB8;VLB30;VLB31;VLB9;VLB10;VLB33;VLB11;VLB15;VLB16;VLB36;VLB39;VLB40;VLB21;VLB42;VLB24;VLB44	01:13:00	0|1:1,2	01:13:00	00:09:00	00:06:00	00:04:00	0|1:2,1	0|1:1,2	moca/afrcon33	T	T	T	T	T	T	T	T	T	T	T	T	T	T	T	CT	T	T	T	T	T	T	T	T	T	T	T	T	T	C	C	C	C	C	C
CM3.5_scaffold00029	4151274	A		G	NVLB1;NVLB2;NVLB43;NVLB25;NVLB3;NVLB26;NVLB6;NVLB34;NVLB27;NVLB8;NVLB11;NVLB13;NVLB16;NVLB17;NVLB18;NVLB41;NVLB20;NVLB38;NVLB29;NVLB42;NVLB21;NVLB30;NVLB33;NVLB22;MAF1;VLB1;VLB26;VLB4;VLB29;VLB8;VLB30;VLB31;VLB50;VLB9;VLB10;VLB33;VLB11;VLB15;VLB16;VLB18;VLB52;VLB21;VLB44	00:07:00	0|1:8,2	00:08:00	01:03:00	01:12:00	0|1:1,1	0|1:1,1	01:17:00	moca/afrcon36	A	A	A	A	A	A	A	A	A	A	A	A	A	A	A	G	A	A	A	A	A	A	A	A	A	A	A	A	A	G	G	G	G	G	G
CM3.5_scaffold00034	3755609	T		C	NVLB1;NVLB2;NVLB25;NVLB3;NVLB26;NVLB6;NVLB7;NVLB34;NVLB27;NVLB8;NVLB32;NVLB11;NVLB13;NVLB16;NVLB17;NVLB18;NVLB41;NVLB20;NVLB38;NVLB28;NVLB29;NVLB21;NVLB30;NVLB22;MAF1;VLB1;VLB26;VLB29;VLB8;VLB30;VLB31;VLB9;VLB10;VLB33;VLB11;VLB15;VLB16;VLB21;VLB44	01:06:00	0|1:2,4	01:04:00	00:05:00	00:17:00	0|1:3,1	0|1:1,1	0|1:7,1	moca/afrcon39	C	C	C	C	C	C	C	C	C	C	C	C	C	C	T	T	C	C	C	C	C	C	C	C	C	C	C	C	C	C	C	T	T	T	C
CM3.5_scaffold00052	1055458	T		C	NVLB2;NVLB43;NVLB26;NVLB6;NVLB31;NVLB7;NVLB34;NVLB27;NVLB32;NVLB11;NVLB13;NVLB16;NVLB17;NVLB18;NVLB41;NVLB19;NVLB20;NVLB29;NVLB42;NVLB21;NVLB33;MAF1;VLB1;VLB2;VLB47;VLB26;VLB48;VLB49;VLB3;VLB4;VLB5;VLB29;VLB8;VLB30;VLB31;VLB50;VLB9;VLB10;VLB33;VLB11;VLB12;VLB15;VLB51;VLB16;VLB18;VLB52;VLB40;VLB19;VLB20;VLB21;VLB42;VLB23;VLB46	01:07:00	01:14:00	01:05:00	00:07:00	00:10:00	00:01:00	00:08:00	00:05:00	moca/afrcon43	C	C	C	C	C	C	C	C	C	C	C	C	C	C	C	C	C	C	C	C	C	C	C	C	C	C	C	C	C	T	T	T	T	T	T
CM3.5_scaffold00052	1952958	G		A	NVLB2;NVLB43;NVLB3;NVLB26;NVLB6;NVLB31;NVLB7;NVLB27;NVLB8;NVLB11;NVLB13;NVLB16;NVLB17;NVLB18;NVLB41;NVLB19;NVLB20;NVLB38;NVLB29;NVLB21;NVLB33;NVLB22;MAF1;VLB1;VLB2;VLB47;VLB26;VLB48;VLB49;VLB3;VLB5;VLB29;VLB6;VLB7;VLB8;VLB30;VLB31;VLB50;VLB9;VLB10;VLB33;VLB11;VLB15;VLB51;VLB16;VLB18;VLB52;VLB19;VLB20;VLB21;VLB44	01:06:00	0|1:7,3	01:12:00	00:09:00	00:09:00	.:.	00:07:00	00:19:00	moca/afrcon44	A	A	A	A	A	A	A	A	A	A	G	A	A	A	A	A	A	G	G	A	A	A	A	A	A	A	A	A	A	G	G	G	G	G	G
CM3.5_scaffold00067	1174223	T		A	NVLB2;NVLB43;NVLB26;NVLB6;NVLB31;NVLB7;NVLB34;NVLB27;NVLB32;NVLB11;NVLB13;NVLB16;NVLB17;NVLB18;NVLB41;NVLB19;NVLB20;NVLB29;NVLB42;NVLB21;NVLB33;NVLB22;MAF1;VLB1;VLB2;VLB47;VLB26;VLB48;VLB49;VLB3;VLB4;VLB5;VLB29;VLB8;VLB30;VLB31;VLB50;VLB9;VLB10;VLB33;VLB11;VLB12;VLB15;VLB51;VLB16;VLB18;VLB52;VLB19;VLB20;VLB21;VLB23;VLB46	01:10:00	01:10:00	01:11:00	00:17:00	00:17:00	00:02:00	00:10:00	00:13:00	moca/afrcon46	A	A	A	A	A	A	A	A	A	A	A	A	A	A	A	A	A	A	A	A	A	A	A	A	A	T	A	A	A	T	T	T	T	T	T
CM3.5_scaffold00068	104910	G		A	NVLB1;NVLB43;NVLB3;NVLB6;NVLB7;NVLB13;NVLB36;NVLB16;NVLB17;NVLB20;NVLB28;NVLB42;NVLB33;MAF1;VLB1;VLB2;VLB47;VLB26;VLB48;VLB55;VLB3;VLB4;VLB5;VLB29;VLB56;VLB6;VLB7;VLB8;VLB30;VLB31;VLB50;VLB9;VLB10;VLB33;VLB11;VLB58;VLB12;VLB13;VLB14;VLB15;VLB16;VLB36;VLB17;VLB18;VLB52;VLB39;VLB53;VLB40;VLB19;VLB20;VLB21;VLB42;VLB22;VLB23;VLB24;VLB54;VLB44;VLB25;VLB46	00:08:00	00:06:00	00:05:00	01:09:00	01:04:00	.:.	00:12:00	.:.	moca/afrcon47	G	G	G	G	G	G	G	G	G	G	G	G	G	G	G	AG	G	G	G	G	G	G	G	G	G	AG	G	G	G	A	A	A	A	A	A
CM3.5_scaffold00082	267370	A		G	NVLB2;NVLB43;NVLB3;NVLB26;NVLB6;NVLB31;NVLB27;NVLB8;NVLB11;NVLB13;NVLB16;NVLB17;NVLB18;NVLB41;NVLB19;NVLB20;NVLB38;NVLB29;NVLB42;NVLB33;NVLB22;MAF1;VLB1;VLB2;VLB47;VLB26;VLB48;VLB49;VLB3;VLB5;VLB29;VLB6;VLB7;VLB8;VLB30;VLB31;VLB50;VLB9;VLB10;VLB33;VLB11;VLB15;VLB51;VLB16;VLB18;VLB52;VLB39;VLB40;VLB19;VLB20;VLB21	00:05:00	0|1:3,3	00:05:00	01:04:00	01:04:00	.:.	01:05:00	01:02:00	moca/afrcon51	A	A	A	A	A	A	A	A	A	A	A	A	A	A	A	GA	A	A	A	A	A	A	A	A	A	A	A	A	A	G	G	G	G	G	G
CM3.5_scaffold00084	639038	G		A	NVLB2;NVLB43;NVLB26;NVLB6;NVLB31;NVLB7;NVLB34;NVLB27;NVLB8;NVLB32;NVLB11;NVLB13;NVLB16;NVLB17;NVLB18;NVLB41;NVLB19;NVLB20;NVLB38;NVLB29;NVLB42;NVLB21;NVLB33;NVLB22;MAF1;VLB1;VLB2;VLB47;VLB26;VLB48;VLB49;VLB3;VLB5;VLB29;VLB8;VLB30;VLB31;VLB50;VLB9;VLB10;VLB33;VLB11;VLB15;VLB51;VLB16;VLB18;VLB52;VLB40;VLB19;VLB20;VLB21;VLB44	00:04:00	0|1:5,5	00:05:00	01:10:00	01:06:00	01:01:00	01:03:00	01:03:00	moca/afrcon52	G	G	G	G	G	G	G	G	G	G	G	G	G	G	A	A	G	A	G	G	G	G	G	G	G	A	G	G	G	A	A	A	A	A	A
CM3.5_scaffold00092	377856	T		G	NVLB1;NVLB2;NVLB43;NVLB25;NVLB26;NVLB6;NVLB31;NVLB34;NVLB27;NVLB32;NVLB11;NVLB13;NVLB16;NVLB17;NVLB18;NVLB19;NVLB20;NVLB28;NVLB29;NVLB42;NVLB33;MAF1;VLB1;VLB2;VLB47;VLB26;VLB48;VLB49;VLB3;VLB4;VLB29;VLB8;VLB30;VLB31;VLB9;VLB10;VLB33;VLB11;VLB12;VLB15;VLB51;VLB16;VLB40;VLB20;VLB21;VLB42;VLB23;VLB24;VLB46	00:12:00	00:31:00	00:17:00	01:11:00	01:18:00	01:06:00	01:13:00	0|1:1,6	moca/afrcon55	G	G	G	G	G	G	G	G	G	T	G	G	G	G	G	G	G	G	G	G	G	G	G	G	G	G	G	G	G	G	G	G	G	G	G
CM3.5_scaffold00005	6315715	C		T	NVLB43;NVLB3;NVLB6;NVLB7;NVLB27;NVLB8;NVLB11;NVLB13;NVLB16;NVLB17;NVLB18;NVLB41;NVLB19;NVLB20;NVLB38;NVLB28;NVLB29;NVLB22;MAF1;VLB1;VLB2;VLB47;VLB26;VLB48;VLB49;VLB3;VLB5;VLB29;VLB56;VLB6;VLB7;VLB8;VLB30;VLB31;VLB50;VLB9;VLB10;VLB33;VLB11;VLB15;VLB51;VLB16;VLB18;VLB52;VLB40;VLB19;VLB20;VLB21;VLB54;VLB25	01:02:00	0|1:3,4	01:04:00	00:05:00	00:07:00	.:.	00:08:00	.:.	moca/afrcon6	T	T	T	T	T	T	T	T	T	T	C	T	T	T	T	C	T	T	T	T	T	T	T	T	T	T	T	T	C	C	C	C	C	C	C
CM3.5_scaffold00006	7646112	T		C	NVLB2;NVLB43;NVLB26;NVLB6;NVLB27;NVLB8;NVLB11;NVLB13;NVLB16;NVLB17;NVLB18;NVLB41;NVLB19;NVLB20;NVLB38;NVLB29;NVLB21;NVLB22;MAF1;VLB1;VLB2;VLB47;VLB26;VLB48;VLB49;VLB3;VLB4;VLB5;VLB29;VLB8;VLB30;VLB31;VLB50;VLB9;VLB10;VLB33;VLB11;VLB15;VLB51;VLB16;VLB18;VLB52;VLB39;VLB40;VLB19;VLB20;VLB21;VLB44	01:13:00	0|1:6,2	01:06:00	00:04:00	00:05:00	00:02:00	00:03:00	00:03:00	moca/afrcon9	C	C	C	C	C	C	C	C	C	C	C	C	CT	C	C	C	C	C	T	C	C	C	C	C	C	C	C	C	C	T	T	T	T	T	T
CM3.5_scaffold00019	5610861	G		T	CS60;NVLB1;NVLB2;NVLB43;NVLB25;NVLB3;NVLB26;NVLB4;NVLB5;NVLB6;NVLB7;NVLB34;NVLB27;NVLB8;NVLB10;NVLB12;NVLB13;NVLB14;NVLB15;NVLB36;NVLB16;NVLB17;NVLB37;NVLB18;NVLB19;NVLB20;NVLB38;NVLB28;NVLB29;NVLB42;NVLB21;NVLB30;NVLB22;NVLB23;NVLB39;MAF1;VLB1;VLB4;VLB9;VLB11;VLB15;VLB36;VLB39;VLB40;VLB21;VLB24;VLB44	0|1:88,3	0|1:4,21	0|1:2,20	0|1:18,28	0|1:24,14	0|1:7,1	0|1:33,3	0|1:12,2	all099/14	G	G	G	G	G	G	G	G	G	T	T	G	T	T	T	T	GT	T	T	T	T	T	T	T	T	T	T	T	T	T	T	G	G	T	T
CM3.5_scaffold00021	4225133	T		A	CS60;NVLB1;NVLB2;NVLB25;NVLB3;NVLB26;NVLB5;NVLB6;NVLB27;NVLB8;NVLB12;NVLB13;NVLB15;NVLB16;NVLB17;NVLB37;NVLB18;NVLB38;NVLB28;NVLB29;NVLB30;NVLB23;NVLB39;MAF1;VLB1;VLB4;VLB8;VLB31;VLB9;VLB11;VLB15;VLB35;VLB36;VLB39;VLB40;VLB21;VLB42;VLB24;VLB44	0|1:58,3	0|1:41,1	0|1:76,7	0|1:55,2	0|1:31,2	0|1:21,1	0|1:33,1	0|1:7,2	all099/15	T	T	T	T	T	T	T	T	T	T	T	T	T	T	T	T	T	T	T	T	T	T	T	T	T	T	T	T	T	T	T	T	T	T	T
CM3.5_scaffold00025	1606967	C		T	CS60;NVLB1;NVLB2;NVLB25;NVLB3;NVLB26;NVLB5;NVLB6;NVLB27;NVLB8;NVLB10;NVLB32;NVLB12;NVLB13;NVLB14;NVLB15;NVLB36;NVLB16;NVLB17;NVLB37;NVLB18;NVLB41;NVLB38;NVLB28;NVLB29;NVLB42;NVLB21;NVLB30;NVLB23;NVLB39;MAF1;VLB1;VLB4;VLB9;VLB11;VLB15;VLB35;VLB36;VLB39;VLB40;VLB21;VLB42;VLB44	0|1:2,91	0|1:49,10	0|1:2,90	0|1:22,38	0|1:31,36	0|1:2,12	0|1:32,13	0|1:38,2	all099/17	T	T	T	T	T	T	T	T	T	T	C	C	T	C	C	C	T	C	C	T	T	T	T	T	T	C	T	T	T	C	C	C	T	C	T
CM3.5_scaffold00031	3931923	A		C	NVLB24;NVLB1;NVLB2;NVLB25;NVLB3;NVLB26;NVLB4;NVLB5;NVLB6;NVLB31;NVLB7;NVLB34;NVLB27;NVLB8;NVLB9;NVLB10;NVLB11;NVLB12;NVLB13;NVLB15;NVLB16;NVLB17;NVLB37;NVLB18;NVLB41;NVLB20;NVLB38;NVLB28;NVLB29;NVLB21;NVLB30;NVLB33;NVLB23;NVLB39;MAF1;VLB1;VLB8;VLB31;VLB11;VLB15;VLB39;VLB21;VLB42	0|1:1,6	0|1:5,4	0|1:12,1	0|1:1,19	0|1:29,7	0|1:1,1	0|1:9,4	0|1:2,10	all099/18	C	C	C	C	C	C	C	C	C	C	A	C	A	C	A	C	CA	C	C	A	A	A	A	A	A	A	A	A	A	C	C	C	C	C	C
CM3.5_scaffold00034	235931	A		C	NVLB1;NVLB2;NVLB43;NVLB25;NVLB3;NVLB26;NVLB4;NVLB5;NVLB6;NVLB34;NVLB27;NVLB8;NVLB9;NVLB10;NVLB32;NVLB12;NVLB13;NVLB15;NVLB16;NVLB17;NVLB37;NVLB18;NVLB41;NVLB20;NVLB38;NVLB28;NVLB29;NVLB30;NVLB22;NVLB23;NVLB39;MAF1;VLB1;VLB4;VLB8;VLB31;VLB9;VLB11;VLB15;VLB36;VLB21	0|1:1,4	0|1:2,9	0|1:7,2	0|1:9,1	0|1:4,16	0|1:1,1	0|1:1,1	0|1:11,3	all099/19	CA	CA	C	C	C	C	C	C	C	C	C	C	C	CA	C	C	C	C	C	C	C	A	C	A	A	CA	A	A	C	A	A	A	C	C	C
CM3.5_scaffold00044	617179	C		T	CS60;NVLB1;NVLB2;NVLB43;NVLB25;NVLB3;NVLB26;NVLB4;NVLB5;NVLB6;NVLB7;NVLB34;NVLB27;NVLB8;NVLB9;NVLB11;NVLB12;NVLB13;NVLB15;NVLB36;NVLB16;NVLB17;NVLB37;NVLB18;NVLB41;NVLB19;NVLB20;NVLB38;NVLB28;NVLB29;NVLB42;NVLB21;NVLB30;NVLB22;NVLB23;NVLB39;MAF1;VLB1;VLB4;VLB31;VLB11;VLB15;VLB21	0|1:1,99	0|1:56,1	0|1:88,1	0|1:49,54	0|1:4,78	0|1:5,21	0|1:24,48	0|1:2,48	all099/22	T	T	T	T	T	T	T	T	T	T	C	C	C	C	C	TC	C	C	C	C	C	C	C	C	C	C	C	C	C	C	C	T	T	T	T
CM3.5_scaffold00060	222035	G		A	CS60;NVLB1;NVLB2;NVLB43;NVLB25;NVLB3;NVLB26;NVLB5;NVLB6;NVLB31;NVLB7;NVLB27;NVLB8;NVLB11;NVLB12;NVLB13;NVLB15;NVLB16;NVLB17;NVLB37;NVLB18;NVLB41;NVLB19;NVLB20;NVLB38;NVLB28;NVLB29;NVLB30;NVLB33;NVLB22;NVLB23;NVLB39;MAF1;VLB1;VLB4;VLB8;VLB31;VLB9;VLB11;VLB15;VLB40;VLB44	0|1:3,41	0|1:26,3	0|1:2,37	0|1:33,8	0|1:35,3	0|1:6,8	0|1:18,5	0|1:11,1	all099/24	A	A	A	A	A	A	A	A	A	A	AG	A	G	G	G	G	G	G	G	A	A	A	A	A	A	G	A	A	A	G	G	A	G	G	G
CM3.5_scaffold00067	1015390	G		A	CS60;NVLB1;NVLB2;NVLB43;NVLB25;NVLB3;NVLB26;NVLB5;NVLB6;NVLB31;NVLB34;NVLB27;NVLB8;NVLB10;NVLB32;NVLB11;NVLB12;NVLB13;NVLB15;NVLB36;NVLB16;NVLB17;NVLB37;NVLB18;NVLB41;NVLB19;NVLB20;NVLB38;NVLB28;NVLB29;NVLB21;NVLB30;NVLB33;NVLB22;NVLB23;NVLB39;MAF1;VLB1;VLB4;VLB8;VLB31;VLB9;VLB11;VLB15	0|1:23,75	0|1:5,25	0|1:8,35	0|1:3,40	0|1:104,13	0|1:8,6	0|1:70,11	0|1:31,10	all099/25	A	A	A	A	A	A	A	A	A	A	A	A	A	A	A	A	A	A	A	A	A	A	A	A	A	A	A	A	A	A	A	A	A	A	A
CM3.5_scaffold00068	726585	T		C	CS60;NVLB1;NVLB2;NVLB43;NVLB25;NVLB3;NVLB26;NVLB4;NVLB5;NVLB6;NVLB7;NVLB27;NVLB8;NVLB9;NVLB10;NVLB11;NVLB12;NVLB13;NVLB15;NVLB16;NVLB17;NVLB37;NVLB18;NVLB41;NVLB20;NVLB38;NVLB28;NVLB29;NVLB42;NVLB30;NVLB22;NVLB23;NVLB39;MAF1;VLB1;VLB4;VLB8;VLB31;VLB9;VLB11;VLB15;VLB21	0|1:1,136	0|1:57,5	0|1:88,4	0|1:77,24	0|1:6,65	0|1:29,7	0|1:45,3	0|1:35,1	all099/26	C	C	C	C	C	C	C	C	C	C	T	C	T	T	T	T	T	T	T	C	T	T	T	T	T	C	T	T	T	C	C	T	T	C	T
CM3.5_scaffold00080	1179239	A		G	CS60;NVLB1;NVLB2;NVLB25;NVLB3;NVLB26;NVLB5;NVLB6;NVLB27;NVLB8;NVLB12;NVLB13;NVLB15;NVLB16;NVLB17;NVLB37;NVLB18;NVLB38;NVLB28;NVLB29;NVLB30;NVLB23;NVLB39;MAF1;VLB1;VLB8;VLB31;VLB9;VLB11;VLB15;VLB35;VLB36;VLB39;VLB40;VLB21;VLB42;VLB24;VLB44	0|1:1,80	0|1:12,11	0|1:5,36	0|1:7,67	0|1:1,80	0|1:1,5	0|1:1,36	0|1:1,56	all099/27	G	G	G	G	G	G	G	G	G	G	GA	G	A	G	A	G	G	G	G	G	G	A	G	G	G	G	G	A	G	G	G	G	G	G	G
CM3.5_scaffold00089	572045	T		G	CS60;NVLB1;NVLB2;NVLB25;NVLB3;NVLB26;NVLB5;NVLB6;NVLB27;NVLB8;NVLB12;NVLB13;NVLB15;NVLB16;NVLB17;NVLB37;NVLB18;NVLB38;NVLB28;NVLB29;NVLB30;NVLB23;NVLB39;MAF1;VLB1;VLB4;VLB8;VLB31;VLB9;VLB15;VLB35;VLB36;VLB39;VLB40;VLB42;VLB24;VLB44	0|1:7,43	0|1:12,49	0|1:6,51	0|1:20,94	0|1:23,87	0|1:6,12	0|1:9,63	0|1:4,9	all099/29	G	G	G	G	G	G	G	G	G	G	G	G	G	G	G	G	G	G	G	G	G	G	G	G	G	G	G	G	G	G	G	G	G	G	G
CM3.5_scaffold00003	8104113	A		T	CS60;NVLB1;NVLB2;NVLB25;NVLB3;NVLB26;NVLB5;NVLB6;NVLB27;NVLB8;NVLB12;NVLB13;NVLB15;NVLB16;NVLB17;NVLB37;NVLB18;NVLB38;NVLB28;NVLB29;NVLB30;NVLB23;NVLB39;MAF1;VLB1;VLB4;VLB8;VLB31;VLB9;VLB11;VLB15;VLB35;VLB36;VLB39;VLB40;VLB21;VLB42;VLB24;VLB44	0|1:60,8	0|1:35,2	0|1:43,7	0|1:37,5	0|1:50,2	0|1:8,2	0|1:28,2	0|1:23,3	all099/3	A	A	A	A	A	A	A	A	A	A	A	A	A	A	A	A	A	A	A	A	A	A	A	A	A	A	A	A	A	A	A	A	A	A	A
CM3.5_scaffold00096	105138	C		T	NVLB1;NVLB2;NVLB43;NVLB25;NVLB3;NVLB26;NVLB4;NVLB5;NVLB6;NVLB31;NVLB7;NVLB27;NVLB8;NVLB9;NVLB32;NVLB11;NVLB12;NVLB13;NVLB15;NVLB36;NVLB16;NVLB17;NVLB37;NVLB18;NVLB41;NVLB20;NVLB38;NVLB28;NVLB29;NVLB42;NVLB30;NVLB22;NVLB23;NVLB39;MAF1;VLB1;VLB8;VLB31;VLB9;VLB11;VLB15;VLB21	0|1:2,19	0|1:8,8	0|1:31,1	0|1:3,23	0|1:9,26	0|1:2,2	0|1:14,1	0|1:7,1	all099/30	T	T	T	T	T	T	T	T	T	T	T	C	T	C	T	T	T	T	C	C	C	C	C	C	C	TC	C	C	C	T	T	T	T	T	T
CM3.5_scaffold00099	238428	T		G	CS60;NVLB1;NVLB2;NVLB25;NVLB3;NVLB26;NVLB4;NVLB5;NVLB6;NVLB31;NVLB7;NVLB34;NVLB27;NVLB8;NVLB9;NVLB11;NVLB12;NVLB13;NVLB15;NVLB16;NVLB17;NVLB37;NVLB18;NVLB41;NVLB20;NVLB38;NVLB28;NVLB29;NVLB30;NVLB33;NVLB22;NVLB23;NVLB39;MAF1;VLB1;VLB8;VLB31;VLB9;VLB15	0|1:2,132	0|1:39,35	0|1:111,1	0|1:95,23	0|1:87,18	0|1:15,9	0|1:60,3	0|1:38,25	all099/31	G	G	G	G	G	G	G	G	G	G	G	T	G	T	T	GT	T	GT	T	T	T	T	T	T	T	G	T	T	T	T	T	T	G	T	T
CM3.5_scaffold00007	1923773	T		C	CS60;NVLB1;NVLB2;NVLB25;NVLB3;NVLB26;NVLB5;NVLB6;NVLB31;NVLB34;NVLB27;NVLB8;NVLB32;NVLB12;NVLB13;NVLB15;NVLB36;NVLB16;NVLB17;NVLB37;NVLB18;NVLB41;NVLB19;NVLB38;NVLB28;NVLB29;NVLB21;NVLB30;NVLB23;NVLB39;MAF1;VLB1;VLB4;VLB8;VLB31;VLB9;VLB11;VLB15;VLB35;VLB36;VLB39;VLB40;VLB42;VLB44	0|1:7,104	0|1:3,83	0|1:5,105	0|1:4,106	0|1:13,47	0|1:11,15	0|1:69,6	0|1:47,1	all099/7	C	C	C	C	C	C	C	C	C	C	C	C	C	C	C	C	C	C	C	C	C	C	C	C	C	C	C	C	C	C	C	C	C	C	C
CM3.5_scaffold01595	155313	A		G	CS60;NVLB1;NVLB2;NVLB25;NVLB3;NVLB26;NVLB5;NVLB6;NVLB34;NVLB27;NVLB8;NVLB10;NVLB11;NVLB12;NVLB13;NVLB15;NVLB16;NVLB17;NVLB37;NVLB18;NVLB38;NVLB28;NVLB29;NVLB21;NVLB30;NVLB23;NVLB39;MAF1;VLB1;VLB4;VLB31;VLB11;VLB15;VLB35;VLB39;VLB40;VLB21;VLB42;VLB24;VLB44	0|1:5,103	0|1:6,30	0|1:2,43	0|1:31,14	0|1:10,33	0|1:9,1	0|1:9,9	0|1:30,1	all099/1	A	A	A	A	A	A	A	A	G	A	A	A	A	G	A	A	A	A	A	A	G	A	G	A	A	A	G	A	A	A	A	A	A	G	A
CM3.5_scaffold00026	2773889	A		C	NVLB24;NVLB1;NVLB2;NVLB25;NVLB26;NVLB5;NVLB6;NVLB34;NVLB27;NVLB8;NVLB32;NVLB11;NVLB13;NVLB15;NVLB36;NVLB16;NVLB17;NVLB18;NVLB41;NVLB20;NVLB38;NVLB28;NVLB29;NVLB21;NVLB30;NVLB23;MAF1;VLB1;VLB3;VLB4;VLB6;VLB8;VLB30;VLB31;VLB9;VLB10;VLB15;VLB16;VLB37;VLB39;VLB21;VLB42	01:08:00	0|1:1,1	00:01:00	01:08:00	0|1:28,2	00:03:00	0|1:3,1	0|1:12,6	ps/13	C	C	C	No Call	C	C	C	C	C	C	CA	A	A	C	C	C	C	C	C	A	A	A	A	A	A	C	A	A	A	C	C	A	C	C	C
CM3.5_scaffold00031	226612	T		C	NVLB24;NVLB1;NVLB2;NVLB25;NVLB26;NVLB5;NVLB6;NVLB8;NVLB10;NVLB12;NVLB13;NVLB14;NVLB36;NVLB16;NVLB17;NVLB38;NVLB28;NVLB29;NVLB23;MAF1;VLB1;VLB2;VLB55;VLB3;VLB4;VLB29;VLB6;VLB7;VLB8;VLB9;VLB10;VLB15;VLB35;VLB16;VLB36;VLB39;VLB53;VLB40;VLB20;VLB21;VLB42;VLB22;VLB24;VLB44	00:21:00	0|1:8,1	00:09:00	0|1:1,7	0|1:10,6	00:02:00	00:05:00	0|1:10,7	ps/15	T	T	T	T	T	T	T	T	T	T	T	T	T	T	T	C	T	T	T	T	T	T	T	T	T	T	T	T	T	C	C	T	C	CT	C
CM3.5_scaffold00034	1891505	C		T	NVLB1;NVLB2;NVLB25;NVLB26;NVLB5;NVLB6;NVLB12;NVLB13;NVLB16;NVLB17;NVLB28;NVLB29;NVLB23;MAF1;VLB1;VLB2;VLB55;VLB3;VLB4;VLB29;VLB6;VLB7;VLB8;VLB31;VLB9;VLB10;VLB12;VLB14;VLB15;VLB35;VLB16;VLB36;VLB17;VLB39;VLB53;VLB40;VLB20;VLB21;VLB42;VLB22;VLB23;VLB24;VLB44;VLB46	00:41:00	00:40:00	00:32:00	0|1:57,10	0|1:51,1	00:08:00	00:31:00	0|1:14,13	ps/17	C	C	C	C	C	C	C	C	C	C	C	C	C	C	C	C	C	C	C	C	C	C	C	C	C	C	C	C	C	C	C	C	C	C	T
CM3.5_scaffold00001	8216412	C		T	NVLB24;NVLB1;NVLB2;NVLB25;NVLB26;NVLB34;NVLB27;NVLB32;NVLB12;NVLB36;NVLB17;NVLB18;NVLB38;NVLB28;NVLB29;NVLB30;NVLB23;MAF1;VLB1;VLB26;VLB27;VLB48;VLB3;VLB4;VLB29;VLB6;VLB7;VLB8;VLB31;VLB32;VLB9;VLB10;VLB12;VLB14;VLB15;VLB35;VLB16;VLB36;VLB39;VLB40;VLB41;VLB21;VLB42;VLB23;VLB24;VLB43;VLB44;VLB45;VLB46	00:02:00	.:.	00:16:00	0|1:15,1	00:59:00	00:01:00	0|1:3,2	0|1:20,14	ps/2	C	C	C	C	C	C	C	C	C	C	C	C	C	C	C	C	C	C	C	C	C	C	C	C	C	C	C	C	C	C	C	T	T	C	T
CM3.5_scaffold00047	1928776	G		T	NVLB24;NVLB1;NVLB2;NVLB43;NVLB25;NVLB26;NVLB5;NVLB6;NVLB27;NVLB10;NVLB13;NVLB14;NVLB16;NVLB18;NVLB28;NVLB29;NVLB42;NVLB30;NVLB23;MAF1;VLB1;VLB47;VLB3;VLB28;VLB4;VLB29;VLB6;VLB7;VLB8;VLB30;VLB9;VLB10;VLB12;VLB14;VLB15;VLB35;VLB16;VLB36;VLB37;VLB38;VLB39;VLB40;VLB21;VLB42;VLB23;VLB24;VLB44;VLB46	01:00:00	00:32:00	00:27:00	00:25:00	0|1:16,23	00:09:00	0|1:21,5	0|1:9,10	ps/21	G	G	G	G	G	G	G	G	G	G	G	G	G	G	G	G	G	G	G	G	G	G	G	G	G	G	G	G	G	G	G	G	G	G	G
CM3.5_scaffold00064	202417	A		G	NVLB1;NVLB2;NVLB25;NVLB26;NVLB28;NVLB29;MAF1;VLB1;VLB2;VLB47;VLB26;VLB27;VLB48;VLB49;VLB55;VLB3;VLB28;VLB4;VLB29;VLB6;VLB7;VLB8;VLB30;VLB31;VLB32;VLB9;VLB10;VLB33;VLB34;VLB12;VLB14;VLB15;VLB35;VLB51;VLB16;VLB36;VLB17;VLB37;VLB38;VLB39;VLB53;VLB40;VLB20;VLB41;VLB21;VLB42;VLB22;VLB23;VLB24;VLB43;VLB44;VLB45;VLB46	00:14:00	00:10:00	00:11:00	00:19:00	00:21:00	00:04:00	00:09:00	0|1:4,3	ps/24	A	A	A	A	A	A	A	A	A	A	A	A	A	A	A	A	A	A	A	A	A	A	A	A	A	A	A	A	A	A	A	A	A	A	A
CM3.5_contig34353	683	G		A	NVLB24;NVLB1;NVLB2;NVLB43;NVLB25;NVLB3;NVLB26;NVLB4;NVLB5;NVLB6;NVLB7;NVLB34;NVLB8;NVLB9;NVLB32;NVLB11;NVLB12;NVLB13;NVLB15;NVLB36;NVLB16;NVLB17;NVLB37;NVLB18;NVLB41;NVLB19;NVLB38;NVLB28;NVLB29;NVLB21;NVLB23;MAF1;VLB1;VLB2;VLB4;VLB8;VLB31;VLB9;VLB10;VLB15;VLB35;VLB39;VLB21;VLB42;VLB22	00:27:00	0|1:3,1	0|1:3,26	0|1:19,1	0|1:45,4	0|1:2,1	00:10:00	0|1:19,22	ps/27	G	G	G	G	G	G	G	G	G	G	AG	G	G	G	G	G	G	G	G	A	A	A	G	A	A	G	A	A	A	G	G	A	G	A	A
CM3.5_scaffold00001	928251	T		C	NVLB1;NVLB2;NVLB25;NVLB26;NVLB5;NVLB6;NVLB13;NVLB16;NVLB28;NVLB29;NVLB21;NVLB23;MAF1;VLB1;VLB2;VLB47;VLB49;VLB55;VLB3;VLB28;VLB4;VLB29;VLB6;VLB7;VLB8;VLB30;VLB31;VLB9;VLB10;VLB12;VLB14;VLB15;VLB35;VLB16;VLB36;VLB17;VLB37;VLB38;VLB39;VLB53;VLB40;VLB20;VLB21;VLB42;VLB22;VLB23;VLB24;VLB44;VLB46	00:07:00	00:19:00	00:03:00	00:17:00	0|1:17,1	00:04:00	00:17:00	0|1:4,4	ps/28	T	T	T	T	T	T	T	T	T	T	T	T	T	T	T	T	T	T	T	T	T	T	T	T	T	T	T	T	T	T	T	T	T	T	T
CM3.5_scaffold00005	4707207	T		C	NVLB24;NVLB1;NVLB2;NVLB25;NVLB26;NVLB5;NVLB6;NVLB31;NVLB27;NVLB32;NVLB11;NVLB12;NVLB13;NVLB36;NVLB16;NVLB17;NVLB18;NVLB19;NVLB28;NVLB29;NVLB21;NVLB23;MAF1;VLB1;VLB2;VLB3;VLB4;VLB29;VLB6;VLB7;VLB8;VLB31;VLB9;VLB10;VLB12;VLB14;VLB15;VLB35;VLB16;VLB39;VLB21;VLB42;VLB23;VLB24;VLB46	00:02:00	00:25:00	00:02:00	0|1:8,1	0|1:43,4	00:01:00	01:04:00	0|1:13,9	ps/3	T	T	T	T	T	T	T	T	T	T	T	T	T	T	T	T	T	T	T	T	T	T	T	T	T	T	T	T	T	T	T	T	T	T	T
CM3.5_scaffold00006	577424	A		G	NVLB24;NVLB1;NVLB2;NVLB25;NVLB26;NVLB28;NVLB29;NVLB21;NVLB30;MAF1;VLB1;VLB2;VLB47;VLB26;VLB27;VLB48;VLB49;VLB55;VLB3;VLB28;VLB4;VLB29;VLB6;VLB7;VLB8;VLB30;VLB31;VLB32;VLB9;VLB10;VLB33;VLB34;VLB12;VLB14;VLB15;VLB35;VLB51;VLB16;VLB36;VLB17;VLB37;VLB38;VLB39;VLB53;VLB40;VLB20;VLB41;VLB21;VLB42;VLB22;VLB23;VLB24;VLB43;VLB44;VLB45;VLB46	00:08:00	00:14:00	00:06:00	00:07:00	00:16:00	00:01:00	.:.	0|1:3,4	ps/30	A	A	A	A	A	A	A	A	A	A	A	A	A	A	A	A	A	A	A	A	A	A	A	A	A	A	A	A	A	A	A	A	A	A	A
CM3.5_scaffold00006	3848563	T		C	NVLB1;NVLB2;NVLB25;NVLB26;NVLB28;NVLB29;MAF1;VLB1;VLB2;VLB47;VLB26;VLB27;VLB48;VLB49;VLB55;VLB3;VLB28;VLB4;VLB29;VLB6;VLB7;VLB8;VLB30;VLB31;VLB32;VLB9;VLB10;VLB33;VLB34;VLB12;VLB14;VLB15;VLB35;VLB51;VLB16;VLB36;VLB17;VLB37;VLB38;VLB39;VLB53;VLB40;VLB20;VLB41;VLB21;VLB42;VLB22;VLB23;VLB24;VLB43;VLB44;VLB45;VLB46	00:28:00	00:13:00	00:08:00	00:22:00	00:28:00	00:01:00	00:08:00	0|1:6,3	ps/31	T	T	T	T	T	T	T	T	T	T	T	T	T	T	T	T	T	T	T	T	T	T	T	T	T	T	T	T	T	T	T	T	T	T	T
CM3.5_scaffold00007	5388151	T		C	NVLB1;NVLB2;NVLB25;NVLB26;NVLB28;NVLB29;MAF1;VLB1;VLB2;VLB47;VLB26;VLB27;VLB48;VLB49;VLB55;VLB3;VLB28;VLB4;VLB29;VLB6;VLB7;VLB8;VLB30;VLB31;VLB32;VLB9;VLB10;VLB33;VLB34;VLB12;VLB14;VLB15;VLB35;VLB51;VLB16;VLB36;VLB17;VLB37;VLB38;VLB39;VLB53;VLB40;VLB20;VLB41;VLB21;VLB42;VLB22;VLB23;VLB24;VLB43;VLB44;VLB45;VLB46	00:09:00	00:05:00	00:14:00	00:20:00	00:10:00	00:03:00	00:07:00	0|1:5,3	ps/33	T	T	T	T	T	T	T	T	T	T	T	T	T	T	T	T	T	T	T	T	T	T	T	T	T	T	T	T	T	T	T	T	T	T	T
CM3.5_scaffold00027	331654	A		G	NVLB1;NVLB2;NVLB25;NVLB26;NVLB28;NVLB29;MAF1;VLB1;VLB2;VLB47;VLB26;VLB27;VLB48;VLB49;VLB55;VLB3;VLB28;VLB4;VLB29;VLB6;VLB7;VLB8;VLB30;VLB31;VLB32;VLB9;VLB10;VLB33;VLB34;VLB12;VLB14;VLB15;VLB35;VLB51;VLB16;VLB36;VLB17;VLB37;VLB38;VLB39;VLB53;VLB40;VLB20;VLB41;VLB21;VLB42;VLB22;VLB23;VLB24;VLB43;VLB44;VLB45;VLB46	00:13:00	00:14:00	00:15:00	00:13:00	00:12:00	00:06:00	00:24:00	0|1:4,3	ps/36	A	A	A	A	A	A	A	A	A	A	A	A	A	A	A	A	A	A	A	A	A	A	A	A	A	A	A	A	A	A	A	A	A	A	A
CM3.5_scaffold00047	2107449	A		G	NVLB1;NVLB2;NVLB25;NVLB26;NVLB6;NVLB8;NVLB15;NVLB17;NVLB37;NVLB18;NVLB28;NVLB29;MAF1;VLB1;VLB2;VLB47;VLB26;VLB48;VLB49;VLB3;VLB28;VLB4;VLB7;VLB8;VLB30;VLB31;VLB9;VLB10;VLB33;VLB12;VLB14;VLB15;VLB35;VLB51;VLB36;VLB17;VLB37;VLB39;VLB40;VLB20;VLB41;VLB21;VLB42;VLB22;VLB23;VLB24;VLB43;VLB44	00:25:00	00:23:00	0|1:20,1	00:14:00	00:16:00	00:02:00	00:13:00	0|1:4,2	ps/37	A	A	A	A	A	A	A	A	A	A	A	A	A	A	A	A	A	A	A	A	A	A	A	A	A	A	A	A	A	A	A	A	A	A	A
CM3.5_scaffold00006	5813983	A		C	NVLB24;NVLB1;NVLB2;NVLB43;NVLB25;NVLB26;NVLB5;NVLB6;NVLB34;NVLB32;NVLB11;NVLB12;NVLB13;NVLB36;NVLB16;NVLB17;NVLB20;NVLB28;NVLB29;NVLB42;NVLB21;NVLB33;NVLB22;NVLB23;MAF1;VLB1;VLB2;VLB55;VLB3;VLB4;VLB29;VLB6;VLB7;VLB31;VLB9;VLB10;VLB12;VLB14;VLB15;VLB16;VLB17;VLB53;VLB40;VLB20;VLB21;VLB22;VLB23;VLB24;VLB44;VLB46	01:15:00	01:09:00	01:07:00	0|1:13,9	0|1:21,2	01:03:00	01:05:00	0|1:10,5	ps/4	C	C	C	C	C	C	C	C	C	C	C	C	C	A	C	C	C	C	C	C	C	C	C	C	C	C	C	C	C	CA	A	A	C	CA	A
CM3.5_scaffold00008	2500437	G		A	NVLB24;NVLB1;NVLB2;NVLB43;NVLB25;NVLB3;NVLB26;NVLB4;NVLB5;NVLB6;NVLB31;NVLB7;NVLB34;NVLB27;NVLB8;NVLB9;NVLB32;NVLB11;NVLB12;NVLB13;NVLB15;NVLB36;NVLB16;NVLB17;NVLB18;NVLB41;NVLB20;NVLB28;NVLB29;NVLB42;NVLB21;NVLB30;NVLB22;NVLB23;MAF1;VLB1;VLB3;VLB4;VLB6;VLB7;VLB31;VLB9;VLB10;VLB12;VLB14;VLB15;VLB16;VLB21;VLB46	01:04:00	00:02:00	00:07:00	0|1:3,5	0|1:2,9	.:.	0|1:3,2	0|1:10,8	ps/5	A	A	A	A	A	A	A	A	A	A	G	G	No Call	G	G	A	No Call	A	G	G	No Call	No Call	G	G	No Call	G	G	G	No Call	GA	G	A	A	GA	A
CM3.5_scaffold00011	3698659	A		C	NVLB24;NVLB1;NVLB2;NVLB43;NVLB25;NVLB26;NVLB5;NVLB6;NVLB34;NVLB27;NVLB10;NVLB13;NVLB14;NVLB36;NVLB16;NVLB18;NVLB28;NVLB29;NVLB42;NVLB21;NVLB30;NVLB23;MAF1;VLB1;VLB47;VLB3;VLB28;VLB4;VLB29;VLB6;VLB7;VLB8;VLB30;VLB9;VLB10;VLB12;VLB14;VLB15;VLB35;VLB16;VLB36;VLB37;VLB38;VLB39;VLB40;VLB21;VLB42;VLB23;VLB24;VLB44;VLB46	00:16:00	00:03:00	00:03:00	00:08:00	0|1:7,7	00:03:00	0|1:4,1	0|1:8,8	ps/6	A	A	A	A	A	A	A	A	A	A	A	A	A	A	A	A	A	A	A	A	A	A	A	A	A	A	A	A	A	A	A	A	A	A	A
CM3.5_scaffold00012	4722319	T		G	NVLB1;NVLB2;NVLB25;NVLB3;NVLB26;NVLB5;NVLB6;NVLB27;NVLB8;NVLB12;NVLB13;NVLB15;NVLB16;NVLB17;NVLB37;NVLB18;NVLB28;NVLB29;NVLB23;NVLB39;MAF1;VLB1;VLB2;VLB4;VLB31;VLB9;VLB12;VLB15;VLB35;VLB36;VLB17;VLB39;VLB40;VLB21;VLB42;VLB24;VLB44	0|1:2,130	01:52:00	0|1:1,61	0|1:30,40	0|1:1,61	0|1:3,26	01:51:00	0|1:18,24	ps/8	G	G	G	G	G	G	G	G	G	G	G	G	G	G	G	G	G	G	G	G	G	G	G	G	G	G	G	G	G	T	T	T	G	T	G
CM3.5_scaffold00014	1075932	A		G	NVLB24;NVLB1;NVLB2;NVLB25;NVLB3;NVLB26;NVLB4;NVLB6;NVLB31;NVLB7;NVLB34;NVLB27;NVLB8;NVLB9;NVLB32;NVLB11;NVLB12;NVLB15;NVLB36;NVLB16;NVLB17;NVLB18;NVLB41;NVLB38;NVLB28;NVLB29;NVLB21;NVLB30;NVLB23;MAF1;VLB1;VLB26;VLB48;VLB3;VLB4;VLB6;VLB7;VLB8;VLB31;VLB9;VLB10;VLB15;VLB35;VLB16;VLB39;VLB41;VLB21;VLB42;VLB44	01:03:00	0|1:1,1	00:07:00	0|1:3,9	01:23:00	.:.	0|1:6,1	0|1:18,21	ps/9	G	G	G	G	G	G	G	G	G	G	A	A	A	A	A	A	AG	A	G	A	A	A	A	A	A	A	A	A	G	G	G	A	G	A	A
[truncated: 61 more columns]
